# Supplementary material for: Diurnal Regulation of Cellular Processes in the Cyanobacterium Synechocystis sp. Strain PCC 6803: Insights from Transcriptomic, Fluxomic, and Physiological Analyses
Source: mBio. 2016 May 3;7(3):e00464-16. doi: 10.1128/mBio.00464-16 (PMC4959675; doi:10.1128/mBio.00464-16)
Supplement: Data Set S1 — Distribution of 1,345 cyclic genes across different pathways/subsystems and their corresponding gene expression patterns. Download [file mbo002162797sd1.xlsx]

## Sheet: Energy metabolism
Photosynthesis - antenna proteins
Allophycocyanin (AP)		D1-1	D3-1	D5-1	D7-1	D9-1	D11-1	L1-1	L3-1	L5-1	L71	L9-1	L11-1	D1-2	D3-2	D5-2	D7-2	D9-2	D11-2	L1-2	L3-2	L5-2	L7-2	L9-2	L11-2	Function	Subsystem	Specific subsystem
apcA	slr2067	-2.97673	-2.57338	-2.62188	-2.87454	-3.18982	-2.99652	1.5879	1.53833	0.489269	-0.215044	-0.209032	-0.636006	-2.37718	-2.92547	-3.3755	-3.3639	-3.55268	-3.57638	0.625014	2.29469	0.379438	-0.324058	0.30846	-0.330632	allophycocyanin alpha subunit	Photosynthesis and respiration	Phycobilisome
apcB	slr1986	-2.72603	-2.59556	-2.58885	-2.8764	-3.24449	-3.01698	1.36549	1.30931	0.61471	0.0163869	0.212713	-0.398033	-2.12399	-2.72416	-3.31674	-3.4118	-3.11133	-3.5356	0.411543	2.15363	0.561195	-0.0566676	0.487218	-0.136882	allophycocyanin beta subunit	Photosynthesis and respiration	Phycobilisome
apcC	ssr3383	-1.90307	-2.2553	-2.43766	-3.0295	-3.87353	-3.3938	0.599275	1.2184	0.644127	0.213843	0.460331	-0.139434	-1.66307	-2.36811	-2.70472	-3.14765	-3.50961	-3.80468	0.314645	1.92695	0.621703	0.212837	0.71116	-0.0110975	phycobilisome small core linker polypeptide	Photosynthesis and respiration	Phycobilisome
apcD	sll0928	-0.636057	-0.678284	-0.760373	-0.823332	-0.848533	-0.972428	0.152252	0.62873	0.624767	0.439961	0.627129	0.293442	-0.685481	-0.600604	-0.746573	-0.794881	-0.621052	-0.899793	0.0676966	0.840016	0.676176	0.522314	0.393091	0.147051	allophycocyanin-B	Photosynthesis and respiration	Phycobilisome
apcE	slr0335	-2.07308	-2.12722	-2.16251	-2.27632	-2.65306	-2.49073	0.433047	1.26352	0.770224	0.233413	0.46551	-0.0968319	-1.66915	-2.22886	-2.5004	-2.66026	-2.71103	-2.76616	0.561952	1.53034	0.866873	0.343752	0.672465	0.131195	phycobilisome core-membrane linker polypeptide	Photosynthesis and respiration	Phycobilisome
apcF	slr1459	-1.47535	-1.70787	-1.78128	-1.96735	-2.28067	-2.20955	0.500434	1.30008	0.926427	0.17846	0.383515	-0.129804	-1.22056	-2.03333	-2.47297	-2.50932	-2.43257	-2.66232	0.661044	1.48776	0.769634	0.280876	0.567135	0.125828	phycobilisome core component	Photosynthesis and respiration	Phycobilisome
Phycocyanin (PC)																										fructose-bisphosphate aldolase, class I	Energy metabolism	Glycolysis
cpcB	sll1577	-3.05435	-3.8339	-3.90799	-4.12093	-4.67503	-4.19848	0.139713	1.22708	1.01746	0.452844	0.635145	0.0731738	-2.27396	-4.23199	-4.57045	-4.72289	-4.7608	-4.73208	-0.849772	1.98528	1.0922	0.458728	0.660039	0.0794232	phycocyanin beta subunit	Photosynthesis and respiration	Phycobilisome
cpcA	sll1578	-2.55134	-3.73585	-3.88939	-4.02876	-4.55453	-4.18338	0.367602	1.13377	0.912874	0.585596	0.703338	0.233132	-1.84774	-3.85706	-4.55296	-4.62865	-4.51952	-4.82838	-0.968937	1.9067	1.05752	0.431041	0.810196	0.31197	phycocyanin alpha subunit	Photosynthesis and respiration	Phycobilisome
cpcC	sll1579	-1.94052	-3.39256	-3.65577	-3.98487	-4.56115	-3.88171	-0.481966	0.51748	0.541856	0.647902	0.44883	0.278424	-1.09201	-3.27359	-3.72945	-3.97182	-4.41602	-4.16351	-1.26933	1.10814	0.802487	0.594963	0.764997	0.145421	phycobilisome rod linker polypeptide	Photosynthesis and respiration	Phycobilisome
cpcC	sll1580	-1.28561	-2.9603	-3.28804	-3.6179	-4.16502	-3.80201	-0.435847	0.63156	0.626561	0.951857	0.605033	0.566355	-0.605418	-2.93836	-3.54864	-3.8296	-3.92067	-4.19056	-1.42386	1.25249	0.889148	0.789653	1.12777	0.385293	phycobilisome rod linker polypeptide	Photosynthesis and respiration	Phycobilisome
cpcD	ssl3093	-1.46482	-3.3641	-3.54067	-3.62656	-3.70269	-3.77211	-1.06004	0.495129	0.803266	0.923852	0.975719	0.665027	-0.77463	-2.92734	-3.8186	-3.94242	-2.95691	-3.95545	-1.66106	1.09591	1.23553	1.14443	1.0849	0.628831	phycobilisome small rod linker polypeptide	Photosynthesis and respiration	Phycobilisome
cpcE	slr1878	-0.228141	-0.146526	-0.249073	-0.109584	-0.155864	-0.103355	1.08419	0.468773	0.0419846	0.0403667	-0.0709941	-0.157119	-0.388754	-0.111137	-0.289786	-0.335047	-0.139795	-0.287334	0.546566	0.832775	0.089584	-0.067798	-0.00390886	0.150648	phycocyanin alpha-subunit phycocyanobilin lyase	Photosynthesis and respiration	Phycobilisome
cpcF	sll1051	-0.0629284	-0.440249	-0.484838	-0.323782	-0.270162	-0.555481	0.82356	0.537358	0.195488	0.205882	-0.062994	-0.0624368	-0.375872	-0.339393	-0.452355	-0.691475	-0.186755	-0.482338	0.516562	0.511154	0.204997	0.0903523	0.180257	0.0953838	phycocyanin alpha-subunit phycocyanobilin lyase	Photosynthesis and respiration	Phycobilisome
cpcG	sll1471	-2.06894	-1.31222	-1.10365	-0.969341	-0.941733	-0.801618	-0.0758609	1.38835	0.508279	-0.466432	-0.131343	-0.772927	-1.83643	-1.52596	-1.44391	-0.91169	-0.675823	-0.424628	-0.49642	2.67329	0.520713	-0.374569	-0.0773698	-0.140199	phycobilisome rod-core linker polypeptide	Photosynthesis and respiration	Phycobilisome
cpcG	slr2051	-0.754635	-0.708899	-0.629264	-0.753266	-1.22528	-0.870963	-0.0922978	0.777516	0.438997	0.462981	0.407623	0.218358	-0.406459	-0.822219	-0.813575	-0.905089	-1.52953	-1.14239	-0.000163096	1.08526	0.593156	0.428391	0.656216	0.365509	phycobilisome rod-core linker polypeptide	Photosynthesis and respiration	Phycobilisome
Photosynthesis
Photosystem II
D1, psbA1	slr1181	0.418048	-0.398888	-0.562012	-0.780168	-0.890573	-0.731606	0.0379208	0.248168	0.061764	0.671679	0.486168	0.727413	0.481643	-0.259061	-0.403431	-0.412643	-0.754687	-0.755125	0.489966	0.484065	0.135832	0.359168	0.391579	0.510601	photosystem II D1 protein	Photosynthesis and respiration	Photosystem II
D1, psbA2	slr1311
D1, psbA3	sll1867
D2, psbD	sll0849	-0.284175	-1.63213	-1.70272	-1.74726	-2.1351	-1.93327	-0.0522369	0.926753	0.380837	0.801411	0.613728	0.370109	-0.902905	-1.85867	-1.7488	-1.94809	-2.28667	-2.13927	0.191206	0.417648	0.150393	0.107065	0.492959	0.195833	photosystem II reaction center D2 protein	Photosynthesis and respiration	Photosystem II
D2, psbD2	slr0927
cp43, psbC	sll0851	-0.397598	-1.39389	-1.28543	-1.37158	-1.82168	-1.50473	-0.106636	0.8502	0.331187	0.667064	0.425879	0.361357	-0.636044	-1.85976	-1.76619	-1.82012	-2.38566	-2.11304	0.12114	0.783902	0.323433	0.365342	0.759519	0.375832	photosystem II CP43 protein	Photosynthesis and respiration	Photosystem II
cp47, psbB	slr0906	-1.31889	-2.07859	-2.17283	-2.32723	-2.81946	-2.63237	-0.754165	0.654109	0.650481	1.14203	0.935144	0.617531	-1.37112	-2.29969	-2.63001	-2.83099	-2.84975	-3.20479	-0.0528435	0.685538	0.588855	0.618075	0.957062	0.388906	photosystem II core light harvesting protein	Photosynthesis and respiration	Photosystem II
cyt b559, psbE	ssr3451	-1.69011	-1.48718	-1.54307	-1.85223	-1.97737	-1.9431	0.609394	1.31118	0.939457	0.41326	0.56636	-0.138128	-1.23761	-1.77937	-2.44281	-2.15912	-2.28265	-2.51394	0.46091	1.55539	0.85527	0.479223	0.573762	0.236557	cytochrome b559 alpha subunit	Photosynthesis and respiration	Photosystem II
cyt b559, psbF	smr0006	-1.40201	-1.26298	-1.37104	-1.52943	-1.53949	-1.56257	0.134366	0.881465	0.684391	0.434778	0.700467	0.144596	-1.04272	-1.30828	-1.55832	-1.61892	-1.41491	-1.70379	0.54756	1.30774	0.750143	0.622679	0.505951	0.298455	cytochrome b559 b subunit	Photosynthesis and respiration	Photosystem II
psbL	smr0007	-1.67653	-1.62231	-1.85689	-1.99895	-2.2769	-2.24028	0.272302	1.05362	0.720225	0.632956	0.661443	0.137407	-1.41594	-1.85389	-2.54358	-2.55374	-2.54057	-2.75642	0.579663	1.22316	0.700556	0.524563	0.83946	0.270688	photosystem II PsbL protein	Photosynthesis and respiration	Photosystem II
psbJ	smr0008	-0.628527	-1.21482	-1.17203	-1.33129	-1.91701	-1.59992	-0.0796196	0.707095	0.53142	0.576921	0.721284	0.303107	-0.608474	-1.22783	-1.5859	-1.68289	-1.88618	-1.97385	0.335765	0.938622	0.605579	0.610909	0.7026	0.358419	photosystem II PsbJ protein	Photosynthesis and respiration	Photosystem II
psbK	sml0005	-1.44009	-1.56763	-1.67301	-1.81466	-2.09838	-1.71451	0.0461392	1.21129	0.703688	0.136559	0.509513	-0.0792718	-1.04917	-1.65384	-1.96065	-2.00707	-2.22278	-2.08452	0.372259	1.17276	0.747783	0.355075	0.423282	0.0773714	photosystem II PsbK protein	Photosynthesis and respiration	Photosystem II
psbM	sml0003	0.147484	0.158721	0.171978	0.134479	-0.77464	-0.0189663	-0.238745	1.09743	0.7579	0.490237	0.773537	0.240987	-0.0049917	0.0841722	-0.123914	-0.151882	-0.403975	-0.47279	0.0399787	1.26858	0.844653	0.632211	0.867184	0.0907782	photosystem II reaction center M protein	Photosynthesis and respiration	Photosystem II
psbH	ssl2598	-1.31564	-1.18102	-1.32206	-1.66682	-1.60751	-1.55217	-0.0681578	1.02417	0.599465	0.288667	0.527422	0.0261903	-0.860555	-1.05516	-1.46701	-1.6426	-1.70718	-1.74486	0.365926	1.11939	0.573096	0.266577	0.534225	0.147561	photosystem II PsbH protein	Photosynthesis and respiration	Photosystem II
psbI	sml0001	-1.5803	-1.72187	-1.84733	-2.00974	-2.26476	-2.12958	0.233107	1.23668	0.807801	0.405156	0.572724	0.0441415	-1.24649	-1.82839	-2.27147	-2.32992	-2.41821	-2.53121	0.349353	1.31377	0.927678	0.593706	0.729182	0.212034	photosystem II reaction center PsbI protein	Photosynthesis and respiration	Photosystem II
psbO	sll0427	-2.05317	-2.09951	-1.98432	-2.0398	-2.33703	-1.97196	0.08652	1.00196	0.647597	0.179181	0.350905	-0.100516	-1.86805	-2.30657	-2.05155	-2.14852	-2.53949	-2.05325	0.21824	1.40981	0.708842	0.388448	0.617744	0.155621	photosystem II manganese-stabilizing polypeptide	Photosynthesis and respiration	Photosystem II
psbP	sll1418	-0.525919	-0.688545	-0.879905	-0.753109	-0.945215	-0.877945	1.03915	0.967334	0.38936	-0.107936	-0.146623	-0.343837	-0.200109	-0.630963	-0.903177	-0.946433	-1.19609	-1.057	0.142365	1.06745	0.604109	0.242056	0.298853	0.0950865	photosystem II oxygen-evolving complex 23K protein PsbP homolog	Photosynthesis and respiration	Photosystem II
psbT	smr0001	0.2805	0.231603	0.236929	0.139181	-0.327093	0.00610188	-1.33945	0.285886	0.463073	0.648525	0.603918	0.24257	-0.137195	-0.28154	-0.350939	-0.253144	-0.723194	-0.52922	0.108325	-0.0748648	0.267743	0.249897	0.447066	0.0463977	photosystem II PsbT protein	Photosynthesis and respiration	Photosystem II
psbU	sll1194	-0.665781	-1.33701	-1.53833	-1.57199	-1.94808	-1.76428	-0.559314	0.623824	0.588455	0.712824	0.672051	0.427598	-0.881111	-1.55062	-1.94619	-2.1523	-2.35911	-2.24531	0.2304	0.471703	0.646783	0.516974	0.756862	0.314154	photosystem II 12 kDa extrinsic protein	Photosynthesis and respiration	Photosystem II
psbV	sll0258	-0.551084	-0.677222	-0.603911	-0.63516	-0.856789	-0.883301	0.149063	1.07676	0.729952	0.353787	0.494193	0.202973	-0.677579	-0.687529	-0.836327	-0.917313	-1.04017	-1.07449	-0.140212	1.38569	0.779675	0.410469	0.574864	0.178739	cytochrome c550	Photosynthesis and respiration	Photosystem II
psbX	sml0002	-0.453569	-0.786903	-0.849177	-1.01454	-1.1703	-1.14367	0.272671	0.779867	0.843778	0.647167	0.80009	0.500482	-0.330692	-0.712312	-1.103	-1.07747	-1.00799	-1.37196	0.223324	1.06416	0.985557	0.852846	0.734888	0.508881	photosystem II PsbX protein	Photosynthesis and respiration	Photosystem II
psbY	sml0007	-6.13555e-05	-0.0231448	-0.0971937	-0.163788	-0.525909	-0.403519	0.0755664	1.16265	0.63067	0.368152	0.275457	0.148249	-0.113462	-0.0850559	-0.358005	-0.579493	-0.739875	-0.702866	0.537213	1.05772	0.54428	0.181073	0.52109	0.255433	photosystem II protein Y	Photosynthesis and respiration	Photosystem II
psbZ	sll1281	-1.10485	-1.07274	-0.870753	-0.786101	-0.997058	-0.742436	0.406142	1.27698	0.745384	0.205069	0.459469	0.0238084	-0.747383	-1.18281	-0.825558	-0.836706	-1.35041	-0.839297	0.416982	1.46258	0.753124	0.463612	0.447569	0.206456	photosystem II PsbZ protein	Hypothetical
psb27	slr1645	-0.348622	0.100777	0.00577493	0.00449733	0.589495	0.0952803	0.651837	0.249125	0.116114	-0.0984594	-0.157724	-0.235214	-0.271067	0.345372	-0.0593559	0.0057046	0.496556	0.0156438	0.465736	0.369363	0.182329	-0.0568991	0.022569	0.0675612	photosystem II 11 kD protein	Photosynthesis and respiration	Photosystem II
psb28	sll1398	-1.17704	-0.925444	-1.18539	-1.31788	-1.50622	-1.49509	0.757335	1.04309	0.553163	0.23273	-0.282658	0.0391012	-0.726244	-1.26824	-1.60439	-1.55918	-1.67826	-1.92285	0.400398	1.19946	0.449849	0.154063	0.712523	0.678948	photosystem II reaction center 13 kDa protein	Photosynthesis and respiration	Photosystem II
psb28-2	slr1739	1.45537	1.0915	0.926045	0.935333	0.872162	0.891784	-1.84494	-1.19045	-0.625497	0.190356	0.093111	0.0705201	0.874917	1.17251	1.25561	1.10222	1.02826	1.08669	-0.808514	-1.79683	-0.354077	-0.00820887	-0.00818424	-0.122124	photosystem II 13 kDa protein homolog	Photosynthesis and respiration	Photosystem II
Photosystem I
psaA	slr1834	-0.475481	-1.73471	-2.41268	-2.63417	-2.83719	-2.91671	0.507162	0.800493	0.48855	0.659253	0.409194	0.406878	-0.118001	-1.68813	-2.46575	-2.92163	-3.11323	-3.29481	-0.0475726	0.938937	0.613017	0.553078	0.770069	0.465403	P700 apoprotein subunit Ia	Photosynthesis and respiration	Photosystem I
psaB	slr1835	0.0337238	-0.717076	-1.32828	-1.39816	-1.54054	-1.57829	0.352994	0.758111	0.706322	0.804204	0.521522	0.636651	0.415171	-0.876262	-1.25648	-1.67542	-1.86836	-1.69497	-0.286264	1.10918	0.698701	0.656832	0.884385	0.564014	P700 apoprotein subunit Ib	Photosynthesis and respiration	Photosystem I
psaC	ssl0563	-1.7303	-2.46492	-2.59928	-2.90168	-3.30672	-2.97429	0.0206767	0.883416	0.604354	0.815817	0.444514	0.398994	-1.44077	-2.83036	-3.10009	-3.30781	-3.67925	-3.4755	-0.00740257	1.03677	0.750673	0.577913	1.09284	0.374241	photosystem I subunit VII	Photosynthesis and respiration	Photosystem I
psaD	slr0737	-1.88778	-2.292	-2.70845	-3.18008	-3.50125	-3.30508	0.551285	1.25041	0.853144	0.458689	0.23041	0.119018	-1.78195	-2.81904	-3.55659	-3.78459	-3.85814	-4.06474	0.298308	1.2362	0.784619	0.29711	0.904437	0.325633	photosystem I subunit II	Photosynthesis and respiration	Photosystem I
psaE	ssr2831	-2.12662	-2.63093	-2.98892	-3.28794	-3.86021	-3.52313	0.423517	1.31266	0.713511	0.571341	0.343117	0.199926	-1.75824	-2.72172	-3.51283	-3.82218	-3.82836	-4.08959	0.618719	1.12299	0.703209	0.342989	0.84034	0.243561	photosystem I subunit IV	Photosynthesis and respiration	Photosystem I
psaF	sll0819	-1.31489	-2.05131	-2.15176	-2.57298	-2.6435	-2.78123	-0.287316	0.7723	0.762621	1.0123	0.669481	0.559854	-1.03579	-2.234	-2.85738	-2.99273	-2.54868	-3.27603	-0.222676	0.964069	0.745832	0.566061	1.0095	0.36137	photosystem I reaction center subunit III precursor (PSI-F), plastocyanin (cyt c553) docking protein	Photosynthesis and respiration	Photosystem I
psaI	smr0004	-1.43954	-1.7792	-1.82397	-2.05476	-2.88041	-2.27204	-0.178777	0.707474	0.413903	0.785822	0.440149	0.392812	-1.20893	-2.1024	-2.27274	-2.55531	-3.02617	-2.90064	-0.240565	0.901778	0.53404	0.503244	0.918656	0.284289	photosystem I subunit VIII	Photosynthesis and respiration	Photosystem I
psaJ	sml0008	-0.93985	-2.10288	-2.13787	-2.48582	-2.74612	-2.61797	-0.625865	0.618342	0.815136	1.03526	0.848351	0.680439	-0.787085	-2.29934	-2.64389	-2.81777	-2.85045	-3.06728	-0.350863	0.963903	0.849488	0.744727	1.0004	0.56209	photosystem I subunit IX	Photosynthesis and respiration	Photosystem I
psaK	sll0629	-1.67919	-1.94909	-1.92234	-2.05445	-1.97382	-2.07468	0.50191	0.816459	0.520955	0.103382	0.453259	0.103838	-1.26756	-1.8449	-2.00456	-2.21416	-1.1489	-2.09019	-0.194062	1.65515	0.845079	0.547572	0.315275	0.170398	alternative photosystem I reaction center subunit X	Photosynthesis and respiration	Photosystem I
psaK	ssr0390	-1.66841	-1.9328	-2.04574	-2.42947	-2.4685	-2.45505	0.608202	0.982695	0.982553	0.417507	0.541505	0.186169	-1.42612	-2.36189	-2.6098	-2.63484	-2.49514	-2.71769	0.175022	1.46658	1.03067	0.595051	0.774521	0.262626	photosystem I reaction center subunit X	Photosynthesis and respiration	Photosystem I
psaL	slr1655	-2.04449	-2.03042	-2.2913	-2.6488	-3.10629	-2.90226	-0.362747	0.843655	0.574675	0.793638	0.543567	0.372485	-1.67707	-2.46511	-2.8429	-3.17846	-3.48972	-3.50854	-0.315529	1.12009	0.726429	0.609505	0.913376	0.315412	photosystem I subunit XI	Photosynthesis and respiration	Photosystem I
psaM	smr0005	-0.225028	-1.47556	-1.91396	-2.34082	-2.8558	-2.67526	-1.01983	0.724059	0.736672	0.789311	0.67462	0.436193	0.059498	-1.18336	-2.23148	-2.58566	-2.92336	-3.21566	-0.587403	0.702539	0.767511	0.685919	0.923806	0.377928	photosystem I subunit XII	Photosynthesis and respiration	Photosystem I
Cytochrome b6f complex
petB	slr0342	0.413274	-0.0914805	-0.180009	-0.0557382	-0.342036	-0.316453	0.0309735	1.09288	0.530975	0.409112	0.701065	0.29104	-0.327217	-0.467754	-0.413395	-0.42862	-0.64992	-0.518038	0.684014	0.97683	0.404977	0.11753	0.311702	0.174361	cytochrome b6	Photosynthesis and respiration	Cytochrome b6/f complex
petD	slr0343	0.213315	-0.335625	-0.363454	-0.378978	-0.655527	-0.597443	-0.608936	0.834878	0.515405	0.728368	0.801667	0.424264	-0.493545	-0.77924	-0.798746	-0.799366	-0.990505	-0.966579	0.576698	0.624543	0.410471	0.293196	0.457443	0.34192	cytochrome b6-f complex subunit 4	Photosynthesis and respiration	Cytochrome b6/f complex
petA	sll1317	-1.57282	-1.53924	-1.47287	-1.50341	-1.42231	-1.49267	1.30602	1.43165	0.148755	-0.685627	-0.4012	-0.873024	-1.4115	-1.89815	-1.94693	-1.81365	-1.69089	-1.91306	0.80336	2.00258	0.0130337	-0.719437	-0.125821	-0.168069	apocytochrome f, component of cytochrome b6/f complex	Photosynthesis and respiration	Cytochrome b6/f complex
petC	sll1182	0.215066	0.338922	0.443875	0.40179	0.307968	0.283133	-0.253334	0.0703379	0.319296	0.647897	0.618172	0.457297	0.0201404	0.0495032	0.0424373	0.179204	-0.101645	-0.0232827	0.350351	-0.441025	0.218066	0.384895	0.444088	0.373987	cytochrome b6-f complex alternative iron-sulfur subunit (Rieske iron sulfur protein)	Photosynthesis and respiration	Cytochrome b6/f complex
petC	sll1316	-1.21547	-1.09659	-1.03261	-1.16244	-1.12529	-1.1287	1.13941	1.36825	0.487275	-0.19217	-0.161626	-0.401699	-0.947775	-1.07155	-1.33634	-1.28344	-1.19284	-1.36002	0.519395	1.79816	0.33896	-0.181273	0.0313787	-0.114982	cytochrome b6-f complex iron-sulfur subunit (Rieske iron sulfur protein)	Photosynthesis and respiration	Cytochrome b6/f complex
petC	slr1185	0.127237	0.252471	0.192462	0.229049	-0.20344	0.0744033	-0.0143971	-0.276291	-0.222804	-0.108675	-0.0326763	-0.124389	-0.08147	0.138361	0.621085	0.514868	0.30986	0.541954	0.304333	-0.187181	-0.127473	0.0704404	-0.0799417	-0.0831639	cytochrome b6-f complex alternative iron-sulfur subunit (Rieske iron sulfur protein)	Photosynthesis and respiration	Cytochrome b6/f complex
petL	ssl3803	-1.62496	-1.31606	-1.51088	-1.69066	-0.780655	-1.55518	0.481686	0.657681	0.610663	-0.0151636	0.396418	0.0820456	-1.26874	-0.899885	-1.64226	-1.69772	-0.371126	-1.55508	0.242519	0.940194	0.735167	0.358303	-0.209232	0.261064	hypothetical protein	Hypothetical
petM	smr0003	-1.79886	-1.35542	-1.26362	-1.31328	-1.11622	-1.04868	1.2512	1.2149	0.588849	-0.614358	-0.365425	-0.824737	-1.18009	-0.893067	-1.28097	-1.22946	-0.617901	-0.989114	0.697586	1.31717	0.468031	-0.335819	-0.24986	-0.415083	cytochrome b6-f complex subunit PetM	Photosynthesis and respiration	Cytochrome b6/f complex
petN	sml0004	-1.05674	-1.25457	-1.60499	-1.94723	-2.02946	-1.85862	0.58509	1.31665	0.641259	0.0824271	0.159972	-0.176617	-0.574072	-1.39905	-1.98191	-1.89452	-1.92712	-2.17589	0.551337	1.43445	0.77031	0.474677	0.383382	0.256814	cytochrome b6-f complex subunit VIII	Photosynthesis and respiration	Cytochrome b6/f complex
petG	smr0010	-0.693837	-0.674211	-0.916831	-1.01643	-1.00938	-1.22822	0.383241	0.940532	0.719105	0.475035	0.580694	0.340267	-0.573073	-0.76751	-1.21439	-1.31025	-1.24413	-1.52154	0.678662	1.1738	0.689897	0.537125	0.63087	0.423096	cytochrome b6-f complex subunit 5	Photosynthesis and respiration	Cytochrome b6/f complex
Electron transport
petE	sll0199	0.262017	0.183967	0.0180566	-0.102687	-0.488809	-0.322297	0.336024	0.815678	0.323057	0.495347	0.286167	0.19916	0.0028378	-0.325442	-0.582184	-0.614834	-1.20024	-0.883933	0.426238	0.686983	0.203959	0.136083	0.534703	0.180654	plastocyanin	Photosynthesis and respiration	Soluble electron carriers
petF, Fd	sll1382	1.28131	0.847274	0.537418	0.468235	0.477457	0.42156	-0.661615	-0.616699	-0.379358	0.773019	0.521513	0.668935	0.922895	0.980465	0.761286	0.697069	0.528006	0.561838	-0.461614	-0.703118	-0.4211	-0.05318	0.218206	0.187776	ferredoxin, petF-like protein	Photosynthesis and respiration	Soluble electron carriers
petF, Fd	slr0150	2.82068	1.04451	0.408207	0.261883	0.0749805	0.0269355	0.197628	-0.558877	-0.521465	-0.164785	-1.24177	-0.470861	1.85088	0.428557	-0.253566	-0.586837	-0.723852	-0.608313	-1.01584	-0.0393924	-0.694544	-0.804706	0.250513	-0.823509	ferredoxin, petF-like protein	Photosynthesis and respiration	Soluble electron carriers
petF, Fd	slr1828	-0.741225	-0.549629	-0.579043	-0.49425	-0.242156	-0.414179	1.58549	0.603026	0.268596	-0.229944	-0.333414	-0.452931	-0.530641	-0.0765243	-0.531737	-0.450364	-0.154375	-0.487509	0.889346	0.786517	0.220944	-0.0824593	0.0973096	-0.139873	ferredoxin, petF-like protein	Photosynthesis and respiration	Soluble electron carriers
petF, Fd	ssl0020	-1.88069	-2.67301	-2.89722	-2.99413	-3.03459	-2.62326	1.00252	1.54382	0.199975	-0.614139	-0.468211	-0.801575	-1.35651	-2.98859	-3.82729	-3.57814	-3.39541	-3.60565	1.43409	2.0842	0.584224	0.0559316	0.26038	0.103373	ferredoxin I, essential for growth	Photosynthesis and respiration	Soluble electron carriers
petH, FNR	slr1643	-1.5957	-1.28739	-1.43711	-1.42144	-1.31295	-1.39854	1.03114	1.01654	0.324093	-0.461357	-0.480435	-0.670436	-1.06606	-1.10735	-1.77978	-1.63245	-1.35698	-1.63056	0.960418	1.12012	0.375189	-0.11417	0.145751	-0.0136206	ferredoxin-NADP oxidoreductase	Photosynthesis and respiration	Soluble electron carriers
petJ	sll1796	-0.417541	-0.473251	-0.469238	-0.341916	-0.369947	-0.362904	0.787376	1.38616	0.0379354	-0.125704	0.0370986	-0.255765	-0.671374	-0.476422	-0.414903	-0.49245	-0.599329	-0.511981	0.0544781	1.37063	0.581751	-0.0989479	-0.0680533	-0.132528	cytochrome c553	Photosynthesis and respiration	Soluble electron carriers
ATPase
atpB (β)	slr1329	-2.83394	-2.26635	-2.36207	-2.17613	-1.79046	-2.00228	1.65374	1.10814	-0.0536622	-1.33958	-1.19532	-1.54969	-2.26705	-2.56277	-2.86249	-2.39939	-2.00765	-2.3763	1.16362	1.41824	-0.174796	-0.903342	-0.547235	-0.667948	ATP synthase beta subunit	Photosynthesis and respiration	ATP synthase
atpA (α)	sll1326	-3.89757	-3.42258	-3.07584	-3.01815	-2.87832	-2.6797	1.59094	1.51664	0.0920766	-1.30551	-0.60764	-1.34399	-3.80868	-3.63581	-3.64317	-3.28074	-2.80968	-3.06959	0.842304	2.17307	0.291576	-0.685406	-0.544139	-0.621372	ATP synthase alpha chain	Photosynthesis and respiration	ATP synthase
atpC (γ)	sll1327	-3.29247	-3.20071	-3.02036	-2.88785	-2.70409	-2.82533	1.38235	1.42621	0.236875	-1.17465	-0.463244	-1.1711	-3.05036	-3.2392	-3.11198	-2.90324	-2.60693	-2.8855	0.718012	1.8809	0.416571	-0.310166	-0.439187	-0.345456	ATP synthase gamma chain	Photosynthesis and respiration	ATP synthase
atpC (ε)	slr1330	-2.28598	-1.59401	-1.76043	-1.68304	-1.09653	-1.59336	1.76941	0.859431	-0.493464	-1.21707	-1.17463	-1.57374	-1.93461	-1.35737	-1.86826	-1.53662	-0.869874	-1.41067	0.969269	1.4965	-0.677391	-1.22574	-0.735316	-0.883098	ATP synthase epsilon chain of CF(1)	Photosynthesis and respiration	ATP synthase
atpD (δ)	sll1325	-3.46806	-3.26733	-2.95881	-2.82426	-2.7533	-2.64057	1.61941	1.51465	-0.0157001	-1.46084	-0.617424	-1.48788	-3.33556	-3.74561	-3.45394	-3.08381	-2.57195	-2.88251	0.832013	2.14337	0.192132	-0.782611	-0.714764	-0.660763	ATP synthase delta chain of CF(1)	Photosynthesis and respiration	ATP synthase
atpH (c)	ssl2615	-3.24861	-2.93178	-2.69366	-2.54628	-2.35899	-2.0516	1.69019	1.70618	0.109985	-1.24312	-0.535942	-1.38019	-2.77902	-3.53562	-3.11179	-2.66118	-2.37068	-2.55232	0.903878	1.89738	0.441286	-0.445081	-0.650774	-0.608367	ATP synthase C chain of CF(0)	Photosynthesis and respiration	ATP synthase
atpI (a)	sll1322	-3.39556	-3.06769	-2.86077	-2.69123	-2.1349	-2.24453	1.5769	1.8429	0.241537	-1.23703	-0.38765	-1.51349	-2.86414	-3.04951	-3.68351	-3.07326	-1.98414	-2.90966	0.76419	2.2014	0.538423	-0.399686	-0.630598	-0.806458	ATP synthase A chain of CF(0)	Photosynthesis and respiration	ATP synthase
atpG (b)	sll1323	-2.847	-1.9527	-1.97375	-1.87588	-1.28167	-1.49203	1.55061	0.911806	-0.385716	-1.31024	-1.03585	-1.81808	-1.99197	-1.24699	-1.2359	-1.15445	-1.09966	-0.924157	0.517054	1.40937	-0.439566	-1.09057	-0.876474	-1.09249	ATP synthase subunit b' of CF(0)	Photosynthesis and respiration	ATP synthase
atpF (b)	sll1324	-3.6746	-3.08348	-2.91845	-2.6282	-2.4826	-2.26151	2.00108	1.50022	-0.324318	-1.91243	-1.03192	-2.03091	-3.67657	-3.63929	-3.55771	-2.87276	-2.39406	-2.77196	0.863602	2.23829	-0.217494	-1.33835	-1.11908	-1.10863	ATP synthase B chain (subunit I) of CF(0)	Photosynthesis and respiration	ATP synthase
Oxidative phosphorylation
NADH dehydrogenase
ndhC	slr1279	-1.29328	-1.39904	-1.4831	-1.39475	-1.49565	-1.43893	0.601887	0.981122	0.551303	0.0457393	0.638116	-0.0842752	-0.909037	-1.27737	-1.58797	-1.62044	-1.2488	-1.69323	0.513002	0.849488	0.721671	0.432509	0.33978	0.45959	NADH dehydrogenase subunit 3	Photosynthesis and respiration	NADH dehydrogenase
ndhK	slr1280	-0.978246	-0.992218	-1.06381	-0.931391	-0.938214	-1.17102	0.89107	1.05999	0.376095	0.0477575	0.505431	-0.0488153	-0.848466	-1.09979	-1.29804	-1.21654	-0.824775	-1.1112	0.898631	0.968839	0.536899	0.0729805	0.346529	0.541718	NADH dehydrogenase subunit NdhK	Photosynthesis and respiration	NADH dehydrogenase
ndhJ	slr1281	-1.32567	-1.84201	-1.9198	-1.89155	-1.87674	-1.96298	0.0808479	1.20854	0.518906	0.396597	1.08909	0.365799	-1.32279	-1.80046	-2.16406	-2.1278	-1.69147	-2.1211	0.267232	0.859816	0.770955	0.546097	0.473949	0.921686	NADH dehydrogenase subunit I	Photosynthesis and respiration	NADH dehydrogenase
ndhH	slr0261	-1.16191	-1.45336	-1.57887	-1.52024	-1.4824	-1.64228	0.862131	1.11181	0.677054	0.216041	0.41336	-0.0194863	-0.833996	-1.39513	-1.91546	-1.8582	-1.49414	-1.88016	1.16538	0.970955	0.701257	0.4213	0.677425	0.440031	NADH dehydrogenase subunit 7	Photosynthesis and respiration	NADH dehydrogenase
ndhA	sll0519	-1.32321	-1.44921	-1.54406	-1.76581	-1.60828	-1.78373	0.669589	1.19163	0.647709	-0.00309802	0.428218	-0.139306	-1.08	-1.60272	-1.86609	-1.81833	-1.53449	-1.93557	0.85008	1.12615	0.700264	0.260088	0.534183	0.398569	NADH dehydrogenase subunit 1	Photosynthesis and respiration	NADH dehydrogenase
ndhI	sll0520	-1.6766	-1.71025	-1.62759	-1.60301	-1.60764	-1.61505	0.556795	1.22485	0.695838	0.315813	0.920658	0.0998622	-1.72037	-1.74806	-1.84204	-1.81193	-1.63999	-1.64507	1.12534	0.969293	0.474468	0.0745656	0.306023	0.626042	NADH dehydrogenase subunit NdhI	Photosynthesis and respiration	NADH dehydrogenase
ndhG	sll0521	-1.81905	-1.61734	-1.75153	-1.672	-1.46491	-1.66348	0.66089	1.14714	0.687589	0.225958	0.837965	0.0885493	-1.78431	-1.92024	-1.83798	-1.76771	-1.47162	-1.70613	0.958569	1.05035	0.560199	0.149106	0.277468	0.823667	NADH dehydrogenase subunit 6	Photosynthesis and respiration	NADH dehydrogenase
ndhE	sll0522	-1.2317	-1.07973	-0.899218	-0.82227	-0.553544	-0.770765	0.724705	0.938951	0.411613	-0.100275	0.710013	-0.0512668	-1.04281	-0.471288	-0.573262	-0.430316	-0.0972255	-0.266355	0.632016	0.673322	0.215879	-0.132354	-0.0228358	0.456548	NADH dehydrogenase subunit 4L	Photosynthesis and respiration	NADH dehydrogenase
ndhF	sll0026	-0.637286	0.0965448	-0.027058	0.035881	0.526221	0.127763	0.591723	0.0902552	0.0185837	-0.143741	-0.101292	-0.274522	-0.234268	0.355911	0.437628	0.655817	0.487398	0.707243	0.100958	0.0810429	-0.0225651	-0.162838	-0.0228988	-0.201012	NADH dehydrogenase subunit 5 (involved in constitutive, low affinity CO2 uptake)	Photosynthesis and respiration	NADH dehydrogenase
ndhF	sll1732	-1.56876	-1.7134	-1.3881	-1.37632	-1.17708	-1.38849	-1.58456	1.39104	-0.00786522	-0.393132	1.19089	-0.216002	-1.70935	-0.897832	-1.65595	-1.33738	-0.62772	-1.46877	-1.48163	1.14384	0.864887	0.219297	-0.322972	1.11569	NADH dehydrogenase subunit 5 (involved in low CO2-inducible, high affinity CO2 uptake)	Photosynthesis and respiration	NADH dehydrogenase
ndhF	slr0844	0.232506	-0.30511	-0.566529	-0.66266	-0.779961	-0.918174	0.344098	0.232773	0.0982521	0.342662	0.256816	0.438736	0.165902	-0.30076	-0.518291	-0.672695	-0.907057	-1.027	0.872741	0.268408	0.269827	0.300197	0.515334	0.481289	NADH dehydrogenase subunit 5	Photosynthesis and respiration	NADH dehydrogenase
ndhD	sll0027	-1.19559	-1.32099	-1.11955	-1.24114	-1.17555	-1.13476	1.10666	0.667531	0.409293	-0.13747	0.0705842	-0.193143	-1.30742	-1.05422	-1.07428	-1.10277	-0.538943	-1.10715	0.578603	1.23843	0.260307	-0.152721	0.00838348	0.0723577	NADH dehydrogenase subunit 4 (involved in constitutive, low affinity CO2 uptake)	Photosynthesis and respiration	NADH dehydrogenase
ndhD	sll1733	-3.31729	-3.54251	-3.31258	-3.25362	-3.15636	-3.27882	-2.92182	1.88144	0.470349	-0.397655	1.51103	0.311744	-3.23943	-2.89773	-3.27892	-3.52027	-2.56436	-3.45788	-2.27839	1.5976	1.24526	0.707054	-0.131834	1.68205	NADH dehydrogenase subunit 4 (involved in low CO2-inducible, high affinity CO2 uptake)	Photosynthesis and respiration	NADH dehydrogenase
ndhD	slr0331	-0.583123	-1.44284	-1.69467	-1.82798	-1.95344	-1.90573	-0.740895	0.16013	0.439302	1.01842	0.371278	0.883036	-0.49526	-1.4299	-1.87451	-2.14195	-2.07133	-2.24055	0.282849	-0.346878	0.344639	0.615196	1.16385	0.752367	NADH dehydrogenase subunit 4 (involved in photosystem-1 cyclic electron flow)	Photosynthesis and respiration	NADH dehydrogenase
ndhD	slr1291	-1.02256	-0.58988	-0.629842	-0.647661	-0.532747	-0.463175	0.78671	0.569564	-0.572119	-0.862018	0.666103	-0.544579	-0.85513	-0.721086	-0.402797	-0.23211	-0.61439	-0.56509	1.39245	0.558095	-0.0325377	-0.278775	-0.593966	0.661293	NADH dehydrogenase subunit 4	Photosynthesis and respiration	NADH dehydrogenase
ndhD	slr2009	-0.917018	-0.941854	-0.843766	-0.804106	-0.953108	-1.04639	-0.309862	0.97346	0.115368	0.240191	0.290272	0.229095	-0.98604	-0.976896	-1.23075	-1.03817	-0.566576	-0.938635	0.0711529	1.84574	0.496943	0.270332	0.366531	0.595309	NADH dehydrogenase subunit 4	Photosynthesis and respiration	NADH dehydrogenase
ndhB	sll0223	-0.625678	-1.12139	-1.5885	-1.66585	-1.72077	-1.93563	0.529473	0.716778	0.208678	0.510686	0.459482	0.584552	-0.159961	-0.992843	-1.52904	-1.79102	-1.06646	-1.91634	0.445886	0.751167	0.441839	0.535004	0.741141	1.03932	NADH dehydrogenase subunit 2	Photosynthesis and respiration	NADH dehydrogenase
ndhL	ssr1386	0.313193	-0.100077	-0.18607	-0.393169	-0.746303	-0.722161	0.113723	0.412759	0.411133	0.344113	0.356786	0.222259	0.224278	0.0188835	-0.172379	-0.301148	-0.563661	-0.602731	0.194201	0.236987	0.26712	0.323286	0.303162	0.151069	NADH dehydrogenase subunit NdhL	Photosynthesis and respiration	NADH dehydrogenase
ndhM	slr1623	-0.751676	-0.738851	-0.714938	-0.585135	-0.70967	-0.731446	1.4881	0.950787	0.302557	-0.0994653	-0.446697	-0.343376	-0.650601	-1.0404	-1.06436	-0.884974	-1.03701	-1.02949	1.01776	1.08771	0.187517	-0.0553849	0.317868	0.202946	hypothetical protein	Hypothetical
ndhN	sll1262	-0.569555	-0.628289	-0.455592	-0.374866	-0.381502	-0.511577	0.813438	0.8636	0.461801	0.0392078	0.113529	-0.201682	-0.761009	-0.824659	-0.871217	-0.693126	-1.07683	-0.827094	0.835749	0.690033	0.440871	0.0934582	0.113138	0.0170477	hypothetical protein	Hypothetical
hoxE	sll1220	0.423063	-0.315267	-0.805988	-1.07257	-0.981704	-1.05731	-0.87227	0.116768	0.162282	1.03261	0.544226	1.07746	0.48864	-0.147436	-0.709438	-0.934254	-0.869294	-1.10028	0.0412309	-0.305715	0.0653212	0.367458	0.787766	1.04438	putative diaphorase subunit of the bidirectional hydrogenase	Other categories	Hydrogenase
hoxF	sll1221	0.719616	-0.0456848	-0.576208	-0.960748	-0.942652	-1.10327	-0.906118	-0.0219361	0.165798	1.034	0.125979	0.974598	0.619298	-0.120206	-0.619428	-0.874432	-1.22289	-1.14457	0.182519	-0.429791	0.158945	0.407408	0.980994	0.930399	diaphorase subunit of the bidirectional hydrogenase	Other categories	Hydrogenase
hoxU	sll1223	0.761992	0.117903	-0.236551	-0.474481	-0.661185	-0.61964	-0.702704	-0.46774	0.0759745	0.918522	0.129437	0.967629	0.533702	-0.0516201	-0.35525	-0.611213	-0.543328	-0.706971	0.175575	-0.642632	-0.138725	0.184627	0.589275	0.426029	diaphorase subunit of the bidirectional hydrogenase	Other categories	Hydrogenase
Cytochrome C oxidase
ctaB	sll1899	-0.692772	-0.621622	-0.936742	-1.1715	-1.09811	-1.11863	-0.471142	-0.0311894	-0.0947799	1.08868	0.365419	0.955469	-0.745623	-0.940664	-1.08334	-1.27219	-0.801398	-1.23993	0.105888	0.0673708	-0.136352	0.27494	1.0608	1.16425	cytochrome c oxidase folding protein	Photosynthesis and respiration	Respiratory terminal oxidases
ctaE	slr1138	-0.370184	-0.915179	-1.04316	-0.963123	-0.791852	-1.207	-0.497222	-0.339045	-0.196753	0.991046	0.549639	1.19584	-0.490884	-0.293681	-1.32945	-1.24144	-0.0822022	-1.20163	0.023242	-0.212583	-0.182576	0.596747	0.586759	1.14128	cytochrome c oxidase subunit III	Photosynthesis and respiration	Respiratory terminal oxidases
ctaE	slr2083	-0.366047	-0.259225	-0.178168	-0.309302	-0.0710233	-0.0419911	-0.103796	-0.490104	-0.0424941	0.0785942	-0.0273573	0.216342	-0.236629	-0.247075	0.00491069	0.0890207	-0.0317662	0.109089	0.1632	-0.503358	-0.298689	-0.0875415	-0.0845277	0.0998729	cytochrome c oxidase subunit III	Photosynthesis and respiration	Respiratory terminal oxidases
ctaD	slr1137	-0.267069	-0.394207	-0.838635	-0.85497	-0.141752	-0.860625	-1.04644	-0.412305	-0.0852691	0.959991	0.467157	1.14842	-0.0297506	-0.0739632	-0.32969	-0.577387	-0.133489	-0.424379	-0.0866611	-0.54529	-0.0707081	0.545565	0.930008	1.11136	cytochrome c oxidase subunit I	Photosynthesis and respiration	Respiratory terminal oxidases
ctaD	slr2082	-0.234353	-0.462361	-0.564864	-0.609676	-0.566409	-0.675622	0.438369	0.399454	0.312032	0.564145	0.09391	0.391833	-0.0999826	-0.245868	-0.644242	-0.670452	-0.60537	-0.601487	0.681774	0.321574	0.12007	0.163343	0.455942	0.647707	cytochrome c oxidase subunit I	Photosynthesis and respiration	Respiratory terminal oxidases
ctaC	sll0813	0.11364	-0.0911065	0.045096	-0.0647632	-0.0857272	-0.141306	0.196505	0.555	0.189132	0.14443	0.148779	0.0698685	0.0658624	0.115068	0.0254859	0.106609	-0.213561	-0.189107	0.751917	0.393366	0.395571	0.218012	0.18661	0.251198	cytochrome c oxidase subunit II	Photosynthesis and respiration	Respiratory terminal oxidases
ctaC	slr1136	-0.39003	-1.50356	-2.29886	-2.57992	-2.17209	-2.87074	-1.39703	-0.344965	0.111035	1.69653	0.949604	1.46704	-0.120279	-1.06692	-2.00281	-2.48711	-1.47047	-2.68776	-0.234687	-0.871897	0.106151	1.02753	1.48665	1.35568	cytochrome c oxidase subunit II	Photosynthesis and respiration	Respiratory terminal oxidases
ctaA, COX15	sll1898	-1.18857	-1.915	-2.55609	-2.65542	-2.1639	-2.56269	-1.63311	0.000427355	0.245065	1.48365	1.14826	1.12365	-1.27074	-1.7183	-2.67853	-2.68772	-1.85118	-2.73857	-0.347097	-0.305995	0.331455	1.03313	1.22676	0.865145	hypothetical protein	Hypothetical
cydA	slr1379	-0.452193	-0.523027	-0.311388	-0.197365	-0.482388	-0.375812	-0.184891	0.0984585	0.117567	0.426198	0.502494	0.273173	-0.680984	-0.581761	-0.568207	-0.561105	-0.604541	-0.42526	0.845198	0.228802	0.0146338	0.151225	0.279582	0.138519	quinol oxidase subunit I	Photosynthesis and respiration	Respiratory terminal oxidases
cydB	slr1380	-0.381001	-0.440606	-0.145692	-0.127231	-0.163919	-0.109579	-0.0683523	0.0834321	0.291044	0.632352	0.567468	0.527502	-0.620266	-0.123862	-0.198802	-0.215406	-0.0663685	-0.204075	1.0174	0.209809	-0.000100435	0.163349	0.451138	0.515331	quinol oxidase subunit II	Photosynthesis and respiration	Respiratory terminal oxidases
Nitrogen metabolism
nrtA	sll1450	-0.351487	0.68528	0.0400841	0.0692848	-0.147033	0.136317	0.23156	0.803064	-0.707139	-0.621381	-0.630156	-0.776325	-0.927706	-0.48489	-1.01996	0.171066	-0.174912	-0.572737	1.76746	1.34263	-0.671771	-0.765816	-0.707976	-0.635585	nitrate/nitrite transport system substrate-binding protein	Transport and binding proteins
nrtB	sll1451	-1.20204	-0.495139	-0.686972	-0.470902	-0.318138	-0.379511	-0.930823	-0.0599437	-1.2469	-1.05573	-0.715913	-1.09389	-1.19311	-0.571229	-0.517443	-0.323034	-0.11803	-0.28643	1.61174	-0.580408	-1.27527	-1.26713	-0.98074	-0.588683	nitrate/nitrite transport system permease protein	Transport and binding proteins
nrtC	sll1452	-1.6295	-1.27782	-1.80675	-1.31479	-1.86056	-1.62996	-0.451832	1.27982	-0.697265	-0.970606	-0.287155	-0.847724	-1.92624	-1.96532	-2.25423	-1.75611	-1.7697	-2.28916	2.82039	0.494839	-0.239625	-0.413608	-0.674182	0.322511	nitrate/nitrite transport system ATP-binding protein	Transport and binding proteins
nrtD	sll1453	-1.24948	-1.24394	-1.19576	-0.940232	-1.15591	-1.25654	-0.175153	0.515992	-0.501395	-0.520995	-0.770024	-0.6758	-1.67535	-0.729824	-1.30245	-1.42418	-0.849462	-1.41855	2.60496	0.0169822	-0.230938	-0.147247	-0.138635	-0.120489	nitrate/nitrite transport system ATP-binding protein	Transport and binding proteins
narB	sll1454	-0.558078	-0.346125	-0.47344	-0.154168	-0.320178	-0.420105	0.143378	0.08324	-0.42995	-0.546034	-0.484944	-0.42218	-0.601911	-0.0299149	-0.358621	-0.204958	0.0203356	-0.272575	1.86214	-0.28002	-0.417663	-0.361092	-0.264168	-0.198657	ferredoxin-nitrate reductase	Amino acid biosynthesis	Glutamate family / Nitrogen assimilation
nirA	slr0898	-0.576563	-0.186575	-0.571074	-0.392614	-0.834131	-0.282454	0.647835	1.55696	-0.449203	-0.0671101	-0.123734	-0.149642	-0.789956	-0.397806	-0.486875	-0.109825	-0.30397	-0.290237	1.26484	1.66147	-0.51298	-0.623531	-0.564538	-0.722726	ferredoxin--nitrite reductase	Amino acid biosynthesis	Glutamate family / Nitrogen assimilation
glnA	slr1756	-1.65302	-0.871391	-1.14714	-1.12478	-0.858674	-0.968651	0.876114	0.949014	-0.521873	-0.74394	-0.951587	-0.880735	-1.51793	-0.954529	-1.00464	-0.956306	-0.790902	-0.984769	2.35473	0.664005	-0.748681	-1.05637	-0.74742	-0.950036	glutamate--ammonia ligase	Amino acid biosynthesis	Glutamate family / Nitrogen assimilation
glnN	slr0288	-1.33249	-1.05794	-1.07892	-0.954412	-0.951261	-1.03189	-0.549332	0.568498	-0.322585	0.119809	-0.407939	-0.029733	-1.38261	-0.923704	-1.28555	-0.971623	-0.983543	-1.1749	2.64005	0.184037	-1.13107	-1.07074	-0.566077	-0.367665	glutamate--ammonia ligase	Amino acid biosynthesis	Glutamate family / Nitrogen assimilation
gdhA	slr0710	-0.534156	-0.964324	-1.06678	-1.096	-1.07125	-1.10812	0.864967	0.929172	0.624635	-0.0201614	-0.118432	-0.155214	-0.310965	-0.866164	-1.12685	-1.2103	-1.16404	-1.42427	0.0529472	0.805564	0.947678	0.504024	0.499042	0.191684	glutamate dehydrogenase (NADP+)	Amino acid biosynthesis	Glutamate family / Nitrogen assimilation
gltB	sll1499	-0.0637845	0.162138	0.0700549	0.228043	0.387906	0.0310952	0.794368	0.374936	-0.0196377	-0.292063	-0.334942	-0.335078	-0.234372	0.219173	0.158526	0.306482	0.48908	0.105916	0.603254	0.68749	-0.0154058	-0.327034	-0.216962	-0.191712	ferredoxin-dependent glutamate synthase	Amino acid biosynthesis	Glutamate family / Nitrogen assimilation
gltB	sll1502	0.634801	0.204626	-0.0427608	-0.209559	-0.327691	-0.305647	-0.424282	-0.267352	0.320621	0.840432	-0.0395654	0.967873	0.738686	0.20528	-0.240288	-0.334309	0.0855598	-0.363775	-0.0708802	-0.311185	-0.069955	0.225834	0.345022	0.242128	NADH-dependent glutamate synthase large subunit	Amino acid biosynthesis	Glutamate family / Nitrogen assimilation
gltD	sll1027	-0.235742	-0.354107	-0.40491	-0.495751	-0.432676	-0.535007	-0.127819	0.260154	0.373971	0.69043	0.403098	0.742298	0.158873	-0.218808	-0.450256	-0.546478	-0.502284	-0.414867	0.296941	-0.026229	0.277566	0.391424	0.677825	0.691682	NADH-dependent glutamate synthase small subunit	Amino acid biosynthesis	Glutamate family / Nitrogen assimilation
Sulfur metabolism
sbpA	slr1452	0.0796639	0.341509	0.428847	0.136452	1.14246	0.641154	1.36948	0.437925	-0.279693	-0.0134087	-0.0677798	0.201568	0.0487347	0.221008	0.0589239	0.422927	0.341501	0.678533	-0.290799	-0.185545	-0.332361	-0.496236	-0.154619	-0.505986	sulfate transport system substrate-binding protein	Transport and binding proteins
cysT	slr1453	-0.209349	0.365611	0.402307	0.42484	0.746891	0.781985	0.244737	-0.45927	-0.636383	-0.444336	-0.538047	-0.441733	-0.122897	0.271474	0.432862	0.600133	0.506816	0.627974	-0.809596	-0.613206	-0.566757	-0.49887	-0.41159	-0.624049	sulfate transport system permease protein	Transport and binding proteins
cysW	slr1454	-0.303402	0.0577951	0.035796	-0.222367	0.531504	-0.119248	1.18447	0.030262	-0.162275	-0.0945089	-0.0306217	-0.227508	-0.153377	-0.141911	-0.160471	-0.0613473	0.190745	-0.254632	-0.0716589	-0.210934	-0.126682	-0.143722	-0.0609525	-0.2069	sulfate transport system permease protein	Transport and binding proteins
cysA	slr1455	0.183632	0.651938	0.356066	0.216067	0.902791	0.448506	0.253637	0.21384	0.0546736	0.30347	0.128574	0.263936	0.318778	0.582874	0.43521	0.360447	0.726604	0.387167	-0.132861	0.0639921	0.0984641	0.208777	0.298058	0.239205	sulfate transport system ATP-binding protein	Transport and binding proteins
sat	slr1165	-1.00356	-0.794799	-0.552896	-0.539904	-0.499469	-0.611535	1.80145	0.889187	0.107165	-0.724647	-0.937658	-0.948183	-1.07251	-0.69323	-1.03331	-0.752113	0.0669047	-0.65027	0.699737	1.37394	0.177648	-0.341431	-0.0646805	-0.441032	sulfate adenylyltransferase	Amino acid biosynthesis	Serine family / Sulfur assimilation
cysC	slr0676	-0.796591	-0.598151	-0.746894	-0.505878	-0.414827	-0.416206	1.84964	0.545077	-0.0880259	-0.618782	-0.783262	-0.827706	-0.755868	-0.550406	-0.605897	-0.732455	-0.222844	-0.342213	0.620372	0.912647	-0.312816	-0.668089	-0.580743	-0.635547	adenylylsulfate kinase	Amino acid biosynthesis	Serine family / Sulfur assimilation
cysQ	sll0895	-0.274801	-0.0944153	0.0499661	0.191761	0.183933	0.224619	0.336977	-0.555593	0.0474141	-0.458223	-0.178978	-0.232234	-0.248081	0.101154	0.0866819	0.296498	0.385958	0.385759	0.104892	-0.383875	-0.0542861	-0.0930447	-0.526576	-0.28767	CysQ protein homolog	Transport and binding proteins
cysH	slr1791	-0.78887	-0.552356	-0.516639	-0.490625	-0.32422	-0.516076	1.42476	0.496175	0.0784483	-0.0405021	-0.357834	-0.30334	-0.720938	-0.434925	-0.792995	-0.508961	-0.656583	-0.782137	0.810596	1.00728	-0.194519	-0.213397	0.158799	0.108236	phosphoadenosine phosphosulfate reductase	Amino acid biosynthesis	Serine family / Sulfur assimilation
sir	slr0963	0.019658	0.2563	0.652345	0.73439	0.386716	0.794305	0.0584566	-0.404792	-0.192822	-0.0632328	-0.203588	0.0249827	-0.0213846	0.117912	0.473068	0.442988	0.31466	0.565416	-0.151858	-0.513683	-0.302395	-0.198931	-0.104494	-0.0767008	ferredoxin-sulfite reductase	Amino acid biosynthesis	Serine family / Sulfur assimilation
cysM	sll0712	-0.0124412	-0.034084	-0.136632	-0.191607	-0.15087	-0.290882	0.79611	0.536914	0.279266	0.226171	0.019374	0.2009	-0.0247121	-0.0987644	-0.362943	-0.179675	-0.284295	-0.516339	0.326968	0.573178	0.23561	0.176302	0.131482	0.29562	cysteine synthase	Amino acid biosynthesis	Serine family / Sulfur assimilation
cysK	slr1842	-0.320432	-0.586029	-0.712079	-0.696038	-0.318034	-0.538863	0.377108	0.16739	0.208636	-0.102614	-0.0613669	0.192728	-0.174055	-0.160416	-0.313607	-0.396526	0.00514146	-0.413192	0.266134	-0.00613604	0.222952	0.170142	0.0678564	0.366763	cysteine synthase	Amino acid biosynthesis	Serine family / Sulfur assimilation
cysE	slr1348	-0.405001	-0.29139	-0.000931283	0.114797	0.11796	0.266831	0.300897	-0.792882	-0.479322	-0.704869	-0.79212	-0.572223	-0.465879	-0.309703	-0.0438388	-0.00540848	-0.0887033	0.216852	-0.377149	-0.753484	-0.732489	-0.790743	-0.79143	-0.553737	serine acetyltransferase	Amino acid biosynthesis	Serine family / Sulfur assimilation
Others
slr0942	slr0942	1.20054	1.10678	0.925785	0.826657	0.647087	0.805267	-0.503393	-0.169873	-0.14503	0.142067	0.0109708	-0.0294018	0.660567	0.970014	0.933033	0.892515	0.6309	0.683557	-0.299791	-0.245849	-0.0907342	-0.0166257	-0.029325	-0.227968	alcohol dehydrogese [DP+]	Energy metabolism	Sugars
slr1078	slr1078	1.00184	-0.105822	-0.26984	-0.183476	-0.243889	-0.415836	-0.23044	0.143555	0.242771	0.682606	0.49552	0.361348	0.630803	-0.500401	-0.631675	-0.471292	-0.636455	-0.751339	-0.345345	-0.0920283	0.0983729	0.252365	0.293345	0.170704	similar to UDP-glucose 4-epimerase	Energy metabolism	Sugars
slr1448	slr1448	0.728747	0.544785	0.606081	0.543434	0.379812	0.380344	-0.0420178	0.0250815	0.0758476	0.314133	0.139279	0.207265	0.309602	0.504498	0.246416	0.388921	0.0387287	0.166727	-0.118804	0.0655347	0.222929	0.153422	0.22477	0.213081	fructokise	Energy metabolism	Sugars
slr1067	slr1067	0.613909	-0.808743	-0.974926	-0.878789	-1.0271	-1.09288	0.324736	0.753716	0.517754	0.583052	0.637129	0.360452	0.293345	-1.09624	-1.26822	-1.22747	-1.39956	-1.48761	0.456249	0.187022	0.255876	0.381328	0.425692	0.34747	UDP-glucose 4-epimerase	Energy metabolism	Sugars
slr0953	slr0953	0.231705	0.293228	0.39033	0.526903	0.417564	0.451258	0.582089	-0.109443	0.00296984	0.0820908	-0.0523044	-0.0272297	-0.102239	-0.19473	-0.0553322	0.12679	0.118059	0.222045	0.276559	0.0801247	-0.225786	-0.238752	-0.212442	0.0412382	sucrose-phosphate phosphatase	Energy metabolism	Sugars
spsA	sll0045	0.15845	0.186154	0.262498	0.243604	0.0646008	0.110243	0.133012	-0.0362096	0.0744539	0.0120564	0.0893407	-0.108605	-0.327382	-0.13838	-0.0905164	-0.099924	0.372433	-0.0062586	0.549017	-0.000276245	0.0356348	0.0274714	-0.237237	-0.0422391	sucrose phosphate synthase	Energy metabolism	Sugars
sll1558	sll1558	0.0992942	-0.227396	-0.53938	-0.572843	-0.544197	-0.767526	0.637219	0.5211	0.330176	0.345662	0.0777555	0.243665	0.196619	-0.0971977	-0.717581	-0.866614	-0.376377	-0.989427	0.428309	0.405009	0.337024	0.233614	0.412888	0.548045	mannose-1-phosphate guanyltransferase	Energy metabolism	Sugars
sll1231	sll1231	-0.0684427	0.160516	-0.013509	0.0336943	0.0132428	-0.117551	0.525798	0.129521	-0.0778905	-0.241583	-0.051187	-0.0462227	-0.138854	-0.0496634	-0.28803	-0.171519	-0.104395	-0.246647	0.458093	0.151066	-0.272911	-0.567487	-0.0526837	0.000408831	mannosyltransferase	Energy metabolism	Sugars
sll1496	sll1496	-0.048586	0.0564906	0.414669	0.492339	0.293461	0.340485	0.130237	0.0712849	0.250365	0.227657	0.345676	0.169677	-0.0787739	0.0429952	0.171605	0.390242	-0.00820322	0.354288	0.314158	-0.254242	0.0133568	0.0130469	0.0812465	-0.0539589	mannose-1-phosphate guanyltransferase	Energy metabolism	Sugars
slr1617	slr1617	-0.0714373	-0.661853	-0.747346	-0.707939	-0.886451	-1.02224	0.638188	0.825235	0.556637	0.503566	0.608308	0.361601	-0.148167	-0.956016	-1.16333	-1.08995	-1.1481	-1.32351	0.786977	0.170686	0.15977	0.249504	0.42825	0.372408	similar to UDP-glucose 4-epimerase	Energy metabolism	Sugars
slr2074	slr2074	0.043838	0.158226	0.272073	0.31112	0.485033	0.425141	-0.0820508	-0.404776	-0.246546	-0.308458	-0.00413201	-0.159273	-0.00269289	0.310241	0.297143	0.453368	0.536667	0.46842	-0.173664	-0.484881	-0.139494	-0.10471	-0.308364	-0.242965	similar to mannose-1-phosphate guanylyltransferase	Energy metabolism	Sugars
slr1166	slr1166	-0.290815	-0.429814	-0.442726	-0.204435	-0.696034	-0.459412	1.34002	0.534741	0.0830623	-0.048116	-0.0832239	-0.291951	-0.217937	-0.0635645	-0.429654	-0.361533	-0.152087	-0.73145	0.310261	0.910319	0.207385	0.00439894	0.0452042	-0.216978	UDP-glucose:tetrahydrobiopterin glucosyltransferase	Energy metabolism	Sugars
sll1538	sll1538	-0.2922	-0.173173	-0.295934	-0.0632749	-0.102641	-0.309955	0.507342	0.162161	0.0481358	-0.135989	-0.0938531	-0.161331	-0.295922	-0.0791098	-0.566318	-0.216956	0.00175992	-0.258043	0.532702	0.352521	0.284808	0.0181748	-0.198562	0.035895	similar to beta-hexosaminidase a precursor	Energy metabolism	Sugars
slr0493	slr0493	-0.372874	-0.0211946	-0.0964605	-0.055249	-0.0927747	-0.294061	-0.032291	0.294114	0.550653	0.338786	0.0700383	0.137192	-0.217091	-0.169893	-0.271899	-0.252678	-0.368408	-0.449573	1.03395	-0.299324	0.437349	0.395509	0.518902	0.329096	similar to mannose-1-phosphate guanylyltransferase	Energy metabolism	Sugars
sll0244	sll0244	-0.290817	-0.194495	-0.14701	-0.132005	-0.25578	-0.428213	0.49678	0.162261	0.410655	-0.0968973	0.0560704	-0.253947	-0.532059	-0.286009	-0.375329	-0.359268	0.21339	-0.086444	0.392173	0.100319	0.351274	0.234122	-0.270375	-0.111392	UDP-glucose 4-epimerase	Energy metabolism	Sugars
rfbM	sll1370	-0.525395	-0.243577	-0.283043	-0.0221814	-0.219401	-0.337558	0.945005	0.448592	0.208057	-0.319038	-0.286642	-0.453957	-0.599107	-0.244652	-0.369164	-0.377674	-0.0137606	-0.416453	0.597914	0.506287	0.316235	-0.0223174	-0.222277	-0.154501	mannose-1-phosphate guanylyltransferase	Energy metabolism	Sugars
slr1299	slr1299	-0.429151	-0.559942	-0.697513	-0.694541	-0.51108	-0.696365	0.599731	0.279914	0.348651	-0.0607627	0.0930782	0.0476506	-0.419075	-0.350493	-0.508384	-0.597362	-0.0895491	-0.726991	0.689046	0.172273	0.202334	0.175208	-0.0963076	0.0424288	UDP-glucose dehydrogese	Energy metabolism	Sugars
ssl2153	ssl2153	-0.15544	-0.0657138	-0.131009	-0.215779	0.259484	0.0207507	-0.0212483	-0.454401	-0.187322	-0.2761	-0.251099	-0.077197	-0.187006	0.106736	0.260854	-0.0951138	0.0709234	0.231259	-0.494354	-0.420847	-0.289584	-0.282985	-0.257127	-0.139147	probable ribose phosphate isomerase B	Energy metabolism	Sugars
rpiA	slr0194	-0.588891	-0.672196	-0.61598	-0.617888	-0.582615	-0.66114	1.17367	0.787059	0.0852064	-0.472369	-0.134058	-0.562876	-0.745721	-0.591708	-0.764876	-0.789158	-0.41626	-0.570858	0.536281	1.53771	0.136827	-0.169848	-0.179872	-0.15015	ribose 5-phosphate isomerase	Energy metabolism	Sugars
sll1212	sll1212	-1.56119	-1.26416	-1.2145	-1.01418	-1.05825	-1.12873	1.41257	1.13682	0.290005	-0.393962	-0.316944	-0.628108	-1.25951	-1.41549	-1.6604	-1.31114	-0.651538	-1.29698	0.995537	1.35392	0.15857	-0.44939	-0.195723	-0.206042	GDP-mannose 4,6-dehydratase	Energy metabolism	Sugars
glcE	sll1189	0.595378	0.283129	0.0774782	-0.0972621	0.125735	-0.192415	-0.458339	-0.331064	-0.202812	0.200206	0.252088	0.440121	0.469724	0.261481	0.233646	0.0553105	0.065325	-0.0961449	-0.611443	-0.354668	-0.204082	0.0576127	-0.0629638	0.237791	glycolate oxidase subunit GlcE	Energy metabolism	Glycolate pathway
glcD	sll0404	0.124448	-0.212215	-0.350061	-0.483111	-0.389751	-0.549502	-0.0649915	0.146444	0.255033	0.446247	0.169242	0.383652	-0.0579943	-0.242412	-0.338733	-0.441223	-0.512092	-0.62086	0.522897	-0.0955781	0.157889	0.27106	0.384048	0.399705	glycolate oxidase subunit GlcD	Energy metabolism	Glycolate pathway
sll1349	sll1349	0.0715173	-0.194013	-0.437422	-0.677647	-0.72566	-0.621681	0.863732	0.670021	0.252189	0.26782	-0.0189456	0.0837076	0.110406	-0.0845422	-0.713465	-0.607244	-0.623966	-0.767383	0.373832	0.722844	0.268036	0.11342	0.0961958	0.143912	phosphoglycolate phosphatase	Energy metabolism	Glycolate pathway
sll1831	sll1831	-0.373815	-0.423267	-0.319509	-0.139971	-0.333572	-0.19166	0.777981	0.552695	0.00327202	-0.407365	-0.455508	-0.388391	-0.512617	-0.458887	-0.343403	-0.318153	-0.1613	-0.337629	0.696671	0.575435	0.159212	-0.150633	-0.108847	-0.173396	glycolate oxidase subunit, (Fe-S)protein	Energy metabolism	Glycolate pathway
sll0573	sll0573	1.65051	0.383873	-0.0781781	-0.0833714	-0.245589	-0.186536	-0.565677	0.330542	0.153506	-0.449662	-0.726151	-0.246789	1.93091	0.571333	0.0413425	-0.239226	-0.33002	-0.240913	-1.5127	-0.269092	0.764966	0.599675	0.142853	-0.115258	carbamate kise	Energy metabolism	Amino acids and amines
slr1705	slr1705	1.13284	0.411388	0.171325	-0.0379633	-0.190038	-0.46056	-0.449782	-0.374139	0.478685	0.84796	0.597432	0.408007	0.895172	0.435275	0.250528	0.285445	-0.321282	-0.401517	-1.10849	-0.639823	0.17252	0.369395	0.624319	0.449375	aspartoacylase	Energy metabolism	Amino acids and amines
slr1312	slr1312	0.491235	0.231079	0.076032	-0.0187375	-0.0100013	-0.229833	0.526436	0.229579	0.161551	0.395671	0.100356	0.334753	0.436711	0.275018	-0.209877	-0.0528499	-0.425943	-0.549953	0.115971	0.224112	0.0323564	0.135761	0.369712	0.459815	arginine decarboxylase	Energy metabolism	Amino acids and amines
sll0938	sll0938	-0.0165347	0.0865303	-0.056069	-0.0104623	0.0134078	-0.283996	0.538656	-0.181065	0.0299548	-0.165455	-0.135521	-0.3031	-0.198139	-0.050226	-0.116241	-0.327413	0.23777	-0.129577	0.377205	0.0950823	-0.20981	-0.165223	-0.0640776	-0.268168	aspartate transamise	Energy metabolism	Amino acids and amines
slr0370	slr0370	0.625947	0.396883	0.246613	0.428642	0.184809	0.182131	-0.560374	-0.18071	0.104676	0.662965	0.394385	0.5022	0.315737	0.320025	0.434693	0.463008	0.26099	0.311292	-0.123849	-0.408029	0.137034	0.355036	0.553179	0.305437	succite-semialdehyde dehydrogese (DP+)	Energy metabolism	Amino acids and amines
sll0171	sll0171	0.279579	-0.103371	-0.181243	-0.187915	-0.162869	-0.377035	0.262661	0.237949	0.138265	0.482207	0.163091	0.471193	0.470008	0.0695954	-0.199055	-0.289217	-0.139029	-0.355881	-0.0583164	0.0743942	0.150903	0.243687	0.292499	0.37465	probable aminomethyltransferase	Energy metabolism	Amino acids and amines
sll1641	sll1641	0.155135	-0.0559738	-0.545562	-0.729524	-0.853954	-0.767002	-0.58474	-0.267345	0.031475	0.888593	0.32766	0.994792	0.456515	-0.0373225	-0.530459	-0.720335	-0.764385	-0.915708	-0.0296217	-0.285935	0.0174017	0.422305	0.936138	1.06059	glutamate decarboxylase	Energy metabolism	Amino acids and amines
sll0107	sll0107	0.115247	-0.0772639	0.00289863	0.150257	0.370758	0.424988	0.378624	0.0726343	0.102974	0.0236309	0.193797	0.223188	0.245053	0.516933	0.334127	0.389325	0.29599	0.513214	0.252485	0.165048	0.0538717	-0.0518891	0.0794106	0.218075	KHG/KDPG aldolase	Energy metabolism	Amino acids and amines
slr0090	slr0090	-0.0309728	0.00716193	-0.136918	-0.267051	-0.265078	-0.223946	0.299677	-0.0966478	0.0672259	0.268759	0.0873201	0.147992	-0.130212	-0.138192	-0.220124	-0.358157	-0.275186	-0.377477	0.504614	-0.084997	0.0270231	-0.076471	0.197656	0.236321	probable 4-hydroxyphenylpyruvate dioxygese	Energy metabolism	Amino acids and amines
slr1877	slr1877	-0.0122084	0.149823	0.26337	0.363714	0.346678	0.540361	0.52343	0.258099	-0.0352921	-0.0234082	-0.0646094	-0.0488755	0.0100407	0.293537	0.296806	0.248638	0.453446	0.520974	0.335852	0.445393	0.0709559	-0.0211027	0.167927	-0.0479505	2-hydroxyhepta-2,4-diene-1,7-dioate isomerase	Energy metabolism	Amino acids and amines
putA	sll1561	0.0538439	0.25041	0.269985	0.29742	0.448379	0.335547	0.188486	-0.469506	-0.254313	-0.372447	-0.396882	-0.322844	-0.0119525	0.277547	0.438336	0.513861	0.296391	0.522602	-0.400845	-0.422751	-0.276171	-0.279546	-0.267616	-0.431399	proline oxidase	Energy metabolism	Amino acids and amines
sll1498	sll1498	-0.172816	-0.0874856	-0.118906	-0.0724751	-0.0299685	-0.086771	0.729417	0.403193	0.21211	0.0224308	0.0672968	-0.0297346	-0.200606	-0.303604	-0.103253	-0.0414952	-0.167134	-0.0715233	0.970169	0.749153	0.260902	-0.0541635	0.179853	0.149698	carbamoyl-phosphate synthase small chain	Energy metabolism	Amino acids and amines
slr0229	slr0229	-0.286739	-0.205291	-0.338098	-0.553469	-0.557919	-0.731575	0.429378	0.375022	0.167046	0.129248	0.02417	0.177017	-0.111894	-0.412419	-0.465025	-0.593602	-0.962385	-0.837167	0.742759	0.424744	0.192253	0.18188	0.499062	0.432375	3-hydroxyisobutyrate dehydrogese	Energy metabolism	Amino acids and amines
slr0662	slr0662	-0.351214	-0.304867	-0.200923	-0.225307	-0.320545	-0.252008	-0.571834	-0.0172348	0.207674	0.61102	0.486461	0.577087	0.0172693	-0.0364872	0.0545445	-0.0851045	-0.304222	-0.180423	0.358037	-0.267545	0.215414	0.47027	0.486961	0.207143	arginine decarboxylase	Energy metabolism	Amino acids and amines
sll1682	sll1682	-0.139245	0.194599	0.226683	0.329561	0.620892	0.371907	-0.579281	-0.503508	-0.449839	-0.315451	-0.400248	-0.408823	-0.233417	0.249464	0.296162	0.329543	0.332479	0.361845	-0.611043	-0.504838	-0.357812	-0.283415	-0.225457	-0.486426	alanine dehydrogese	Energy metabolism	Amino acids and amines
sll1683	sll1683	-0.515881	0.126453	0.517044	0.553641	0.345385	0.757992	-1.93716	-0.855163	-1.11507	-0.743579	-0.848999	-0.712607	-0.419916	-0.215289	0.427563	0.445644	0.0364578	0.555942	-0.925549	-1.1321	-1.11575	-0.84661	-0.693563	-0.894107	lysine decarboxylase	Energy metabolism	Amino acids and amines
speB2	sll1077	-0.123373	0.410024	0.459835	0.558901	0.731502	0.732826	-0.091535	-0.338243	-0.231973	-0.178098	-0.418275	-0.233418	-0.00114692	0.415115	0.852972	0.861034	0.621921	0.987395	-0.249615	-0.281174	-0.209627	-0.196306	-0.0821465	-0.307387	agmatise	Energy metabolism	Amino acids and amines
pyrA	sll0370	-0.364769	0.0679019	0.0574681	0.11392	0.521025	0.277984	-0.232914	-0.54152	-0.161981	-0.0679674	-0.243794	0.0664045	-0.150281	0.275727	0.327847	0.27737	0.537268	0.401235	-0.0334185	-0.274148	-0.298618	-0.0830017	-0.0327415	-0.10536	carbamoyl-phosphate synthase, pyrimidine-specific, large chain	Energy metabolism	Amino acids and amines
slr0293	slr0293	-0.55703	-0.0957239	-0.196781	-0.114011	0.101993	-0.0623467	0.158587	0.253318	0.381255	0.256834	0.272239	0.0523119	-0.142613	-0.189337	-0.226008	0.136894	-0.207273	-0.0763672	0.49729	0.391472	0.201814	0.167408	0.0863692	-0.198451	glycine dehydrogese	Energy metabolism	Amino acids and amines
slr0657	slr0657	-0.507104	-0.441772	-0.355664	-0.454258	-0.263443	-0.569156	1.09298	0.220742	-0.109902	-0.0575653	0.0447477	-0.364078	-0.576431	-0.693922	-0.684972	-0.745366	-0.343182	-0.638119	0.6508	0.755621	-0.130101	-0.267624	0.129055	-0.0872886	aspartate kise	Energy metabolism	Amino acids and amines
speB1	sll0228	-0.669985	-0.661995	-0.504492	-0.612996	-0.271283	-0.47586	1.62589	0.316249	0.0368071	-0.191816	-0.176822	-0.30468	-0.587266	-0.254283	-0.620236	-0.373637	-0.277917	-0.199283	0.643451	0.943232	-0.122207	-0.254499	0.0760531	-0.111944	argise	Energy metabolism	Amino acids and amines
sll0422	sll0422	-0.855268	-0.701023	-0.278654	-0.128469	-0.396253	0.193588	1.23417	0.0271594	-0.398723	-0.615674	-0.769782	-0.68291	-0.704177	-0.512274	-0.192612	-0.075155	-0.173883	0.0487427	0.389358	0.689673	-0.749807	-0.744934	-0.41658	-0.729955	asparagise	Energy metabolism	Amino acids and amines
sll1178	sll1178	-0.574653	-0.703146	-0.48614	-0.608751	-0.380039	-0.620175	0.849967	0.657982	0.114134	-0.0758851	0.00299061	-0.401137	-0.735368	-0.812812	-0.715147	-0.686247	-0.257403	-0.643041	0.746194	0.876894	0.0963017	-0.208521	-0.0594544	0.00904635	probable carbamoyl transferase	Energy metabolism	Amino acids and amines
sll1234	sll1234	-1.30074	-0.821936	-0.701516	-0.624798	-0.436076	-0.535343	1.58996	1.33301	-0.323066	-0.754966	0.0426008	-0.868456	-1.45965	-1.06259	-1.13806	-0.7644	-0.752255	-0.880381	1.73598	1.75159	-0.346705	-0.674254	-0.618162	-0.461466	adenosylhomocysteise	Energy metabolism	Amino acids and amines
slr0879	slr0879	-1.56594	-1.33812	-1.39504	-1.34209	-1.17105	-1.23163	1.39853	1.3453	0.531524	-0.261141	-0.432011	-0.666249	-0.945498	-1.33153	-1.34185	-1.50862	-1.27446	-1.38133	0.833316	1.11167	0.462864	-0.00819078	0.0666476	-0.148572	glycine decarboxylase complex H-protein	Energy metabolism	Amino acids and amines
sll1321	sll1321	-3.30103	-3.06714	-2.90052	-2.84466	-2.55207	-2.30579	1.37994	1.6537	0.219798	-1.23319	-0.399928	-1.30293	-2.55615	-3.63583	-3.4396	-2.99869	-2.94565	-3.00597	0.697377	1.811	0.517979	-0.383042	-0.589925	-0.753331	hypothetical protein	Photosynthesis and respiration	ATP synthase
ndbA	slr0851	0.0836347	0.230046	0.384895	0.422994	0.538882	1.03601	0.348795	-0.386829	-0.115432	-0.259553	0.1082	0.18539	0.251408	0.267438	0.572008	0.630882	0.490719	0.901808	0.381786	-0.0694973	-0.260898	-0.339371	-0.249012	-0.270649	type 2 DH dehydrogese	Photosynthesis and respiration	NADH dehydrogenase
ndhK2	sll8031	0.146731	0.330321	0.309518	0.40501	0.660303	0.441107	-0.439194	-0.461074	-0.103417	-0.270922	-0.139524	-0.124738	0.125552	0.411762	0.595101	0.616325	0.561052	0.57539	-0.245788	-0.506709	-0.033818	-0.0679382	-0.318883	-0.151038	DH dehydrogese subunit NdhK	Photosynthesis and respiration	NADH dehydrogenase
ndbB	slr1743	-0.271771	0.0544828	0.355078	0.484745	0.348559	0.558672	-0.588497	-0.708265	-0.5793	-0.602437	-0.436098	-0.580028	-0.2678	-0.0189727	0.421457	0.563128	0.288552	0.674062	-0.381565	-0.713479	-0.585064	-0.531552	-0.585797	-0.595441	type 2 DH dehydrogese NdbB	Photosynthesis and respiration	NADH dehydrogenase
ndhD5	slr2007	-0.165807	-0.657651	-0.651886	-0.567106	-1.01947	-0.893746	-1.13416	1.02125	0.029549	0.0604546	0.312779	0.165331	-3.5337e-05	-0.615959	-0.551416	-0.792533	-0.424409	-0.800974	-0.892774	1.54636	0.547537	0.449425	0.176484	0.668188	DH dehydrogese subunit 4	Photosynthesis and respiration	NADH dehydrogenase
ndbC	sll1484	-0.34201	-0.829055	-0.956774	-0.981894	-1.25729	-1.03212	-0.132431	-0.0102306	0.097047	0.474205	-0.106118	0.326958	-0.102983	-0.517256	-0.884412	-1.02371	-0.852892	-1.15003	0.277932	-0.309529	0.0482397	0.332328	0.554056	0.763629	type 2 DH dehydrogese	Photosynthesis and respiration	NADH dehydrogenase
ycf3	slr0823	-0.154126	-0.10854	0.0603191	0.0914227	0.0648151	0.0845478	0.569888	0.629356	0.507304	0.220525	0.192137	0.0989214	-0.316605	-0.357387	-0.172584	-0.0818483	-0.32594	-0.0754732	0.676951	0.65941	0.311331	0.141387	0.327364	0.0926966	photosystem I assembly related protein	Photosynthesis and respiration	Photosystem I
ycf37	slr0171	-0.721767	-0.686355	-0.695393	-0.826287	-0.703342	-0.861969	1.40556	0.945845	0.437611	-0.141612	-0.264259	-0.238135	-0.434972	-0.646429	-1.16195	-0.811449	-0.878996	-1.00491	0.482302	1.145	0.443456	-0.105874	0.0722026	-0.0612582	photosystem I assembly related protein Ycf37	Photosynthesis and respiration	Photosystem I
ycf4	sll0226	-1.04196	-1.21275	-1.28261	-1.35357	-1.12437	-1.43678	1.35226	0.988799	0.417582	-0.0180055	-0.0470969	-0.203175	-0.77681	-0.925788	-1.53749	-1.45732	-1.23203	-1.6631	0.559882	1.25352	0.490917	0.130511	0.160445	-0.0200066	photosystem I assembly related protein	Photosynthesis and respiration	Photosystem I
btpA	sll0634	-1.02738	-0.981973	-0.810265	-0.608947	-0.590263	-0.70421	1.34868	0.909315	0.172209	-0.472961	-0.481697	-0.704376	-0.867625	-0.718825	-0.744819	-0.479331	-0.583106	-0.56977	0.669606	1.14989	0.23778	-0.10688	-0.150714	-0.264729	photosystem I biogenesis protein BtpA	Photosynthesis and respiration	Photosystem I
isiA	sll0247	0.141453	1.12741	1.056	1.22266	1.25439	1.59793	-0.784632	-0.449943	-0.806668	-0.519658	-0.792686	-0.70368	0.279111	0.958637	1.45429	1.35332	0.422438	1.43428	-0.619315	-0.519222	-0.886482	-0.645325	-0.227488	-0.811552	iron-stress chlorophyll-binding protein, homologous to psbC (CP43)	Photosynthesis and respiration	Photosystem II
psbN	smr0009	0.021637	0.434355	0.261949	0.139334	0.167089	0.136649	0.00410588	0.699691	0.147755	-0.0585577	0.111821	-0.175072	0.216496	0.395649	0.274644	0.458803	-0.12521	0.142157	0.129265	0.876546	0.348145	-0.0191604	0.122167	0.0715248	photosystem II PsbN protein	Photosynthesis and respiration	Photosystem II
ycf48	slr2034	-0.929823	-0.636959	-0.706072	-0.72216	-0.792828	-0.796101	1.21047	0.803442	0.0696955	-0.357067	-0.0554102	-0.437996	-0.641519	-0.556109	-0.853186	-0.800016	-0.866644	-0.842049	0.690463	1.19488	0.251686	-0.223653	-0.133544	-0.201462	putative homolog of plant HCF136, which is essential for stability or assembly of photosystem II	Photosynthesis and respiration	Photosystem II
nblA2	ssl0453	0.579242	0.949481	1.18763	1.49865	1.33379	1.75942	-2.10925	-1.10843	-0.452336	-0.378478	-0.401111	-0.701073	0.043419	1.02544	1.59993	1.75494	1.69855	1.90717	0.467797	-1.13716	-0.381447	-0.226552	-0.268859	-0.936704	phycobilisome degradation protein NblA	Photosynthesis and respiration	Phycobilisome
nblA1	ssl0452	0.534449	0.976799	1.37391	1.64254	1.6392	1.88907	-3.18205	-1.35157	-0.491438	-0.659131	-0.458568	-0.721583	-0.0885485	0.976771	1.63683	1.80812	1.86464	1.90021	0.246336	-1.51553	-0.528806	-0.34018	-0.641508	-1.20931	phycobilisome degradation protein NblA	Photosynthesis and respiration	Phycobilisome
sll1663	sll1663	-1.29443	-1.05987	-1.1774	-1.1475	-1.20144	-1.19645	1.06416	1.05787	0.594356	-0.0539428	0.186668	-0.161849	-0.946116	-1.19401	-1.62682	-1.29432	-0.998225	-1.38687	0.655702	1.15345	0.553172	0.126186	0.164239	0.0688552	phycocyanin alpha phycocyanobilin lyase related protein	Photosynthesis and respiration	Phycobilisome
sll0741	sll0741	1.48745	-0.542729	-1.27023	-1.47284	-1.53659	-1.59202	-1.04644	-0.218864	-0.0892311	0.876376	-0.451752	1.24503	1.69195	-0.245876	-0.953423	-1.46052	-1.24291	-1.3921	-0.655206	-0.436375	-0.217316	0.0972777	0.848713	1.40796	pyruvate flavodoxin oxidoreductase	Photosynthesis and respiration	Soluble electron carriers
isiB	sll0248	0.119776	0.65454	0.555812	0.399613	0.524386	0.621552	-0.0611309	-0.110753	-0.173688	-0.0340284	-0.0550646	0.353533	0.312076	0.518323	0.613061	0.528353	0.257191	0.566531	-0.190763	0.0496381	-0.169756	-0.282948	0.352973	-0.212042	flavodoxin	Photosynthesis and respiration	Soluble electron carriers
slr2059	slr2059	0.217063	0.184194	-0.0752982	-0.0657271	-0.371572	-0.312754	0.437923	0.0497405	0.0960518	0.141967	-0.0206589	0.0237982	-0.0712355	-0.302325	-0.176831	-0.176705	0.0202425	-0.130772	0.52909	0.179949	0.0705618	0.0836009	-0.0158126	0.028037	iron-sulfur cluster binding protein homolog	Photosynthesis and respiration	Soluble electron carriers
cytM	sll1245	-0.112141	0.299365	0.60035	0.571177	0.678545	0.499043	1.11282	0.116169	-0.378545	-0.39615	-0.375933	-0.532216	-0.12761	0.18709	0.375818	0.830074	0.337993	0.566583	0.0904536	0.678768	-0.425454	-0.516954	-0.196263	-0.307414	cytochrome cM	Photosynthesis and respiration	Soluble electron carriers
ssr3184	ssr3184	-0.21906	-0.0509408	-0.0204805	-0.0937526	0.095249	-0.0181625	0.319179	0.453488	-0.06889	-0.18588	0.366625	-0.122739	-0.135777	0.0502536	0.029961	0.110418	0.0838955	-0.00340375	0.26697	0.4592	0.24794	-0.0260452	-0.406098	-0.297004	4Fe-4S type iron-sulfur protein	Photosynthesis and respiration	Soluble electron carriers
ssl3044	ssl3044	-0.148649	0.483529	0.231826	-0.139507	0.622144	0.49235	0.509604	0.00903205	-0.0822316	0.111858	-0.11013	-0.118461	0.133623	0.0413854	-0.122467	0.312952	0.0318695	0.163242	0.205212	0.0986354	-0.054979	0.242038	0.217849	0.23371	probable ferredoxin	Photosynthesis and respiration	Soluble electron carriers
sll1584	sll1584	-0.624731	-0.68978	-0.659508	-0.755516	-0.242132	-0.546948	1.91479	0.405594	0.176957	0.0411414	-0.674563	-0.270444	-0.5018	-0.147567	-0.611127	-0.718963	-0.130953	-0.767421	0.11335	1.00963	-0.211041	-0.280814	0.125756	-0.110258	ferredoxin like protein	Photosynthesis and respiration	Soluble electron carriers
ssl2559	ssl2559	-0.541165	-0.735488	-0.743136	-0.726583	-0.82614	-0.865335	0.389721	-0.0497395	0.075012	0.0513119	-0.182986	-0.0376562	-0.991276	-0.835431	-0.828608	-1.08027	-0.716745	-0.902933	1.8918	0.168884	-0.107108	-0.0202077	0.152239	0.271249	ferredoxin	Photosynthesis and respiration	Soluble electron carriers

## Sheet: Carbohydrate metabolism
Carbon fixation		D1-1	D3-1	D5-1	D7-1	D9-1	D11-1	L1-1	L3-1	L5-1	L71	L9-1	L11-1	D1-2	D3-2	D5-2	D7-2	D9-2	D11-2	L1-2	L3-2	L5-2	L7-2	L9-2	L11-2	Function	Subsystem	Specific subsystem
prk	sll1525	-2.19437	-2.13384	-2.12351	-2.03141	-1.84112	-1.89962	1.50535	1.46597	0.625226	-0.662463	-0.192254	-0.791413	-1.49215	-1.77719	-2.66064	-2.45612	-1.53477	-2.39612	0.615853	1.75592	0.761488	0.0341008	0.0820543	-0.214571	phosphoribulokinase	Photosynthesis and respiration	CO2 fixation
rbcL	slr0009	-3.42358	-3.39388	-3.33149	-3.07285	-3.13664	-2.88021	1.64553	2.3103	0.345019	-0.343315	-0.0530005	-0.222718	-3.22015	-3.91968	-4.13388	-3.80317	-3.48287	-3.80199	-0.178289	2.19243	0.439638	-0.390662	0.269811	0.16714	ribulose bisphosphate carboxylase large subunit	Photosynthesis and respiration	CO2 fixation
rbcS	slr0012	-2.1287	-3.33328	-3.228	-3.0591	-3.03406	-2.85313	0.437056	1.99258	0.633858	0.163879	0.388091	0.13184	-2.01413	-3.23	-3.60637	-3.34667	-3.10243	-3.42763	-0.908433	1.88265	0.876281	0.188936	0.416045	0.560826	ribulose bisphosphate carboxylase small subunit	Photosynthesis and respiration	CO2 fixation
pgk	slr0394	-2.03972	-1.48392	-1.56716	-1.44343	-1.1907	-1.24573	1.22113	1.06239	-0.115706	-0.464804	0.236671	-0.456067	-1.69737	-1.84915	-1.9382	-1.71145	-1.59582	-1.743	1.39633	1.49255	0.140989	-0.277343	-0.156801	-0.0436201	phosphoglycerate kinase	Energy metabolism	Glycolysis
gap1	slr0884	-0.317999	-0.543194	-0.902069	-1.04018	-1.16844	-1.18195	-1.23638	-0.773872	-0.607372	1.04897	-0.0785854	1.08346	0.214119	-0.445631	-1.04852	-1.03466	-0.857859	-1.14451	-0.649721	-0.151344	-0.213152	0.523084	1.55823	1.70432	glyceraldehyde 3-phosphate dehydrogenase 1 (NAD+)	Energy metabolism	Glycolysis
gap2	sll1342	-1.19116	-1.01558	-0.906974	-0.943258	-0.901288	-1.06814	1.31638	1.42543	0.681954	-0.162129	-0.138756	-0.318642	-0.998765	-1.14105	-1.40479	-1.2486	-1.1436	-1.378	0.83913	1.62418	0.750393	0.112003	0.42126	0.236931	NAD(P)-dependent glyceraldehyde-3-phosphate dehydrogenase	Photosynthesis and respiration	CO2 fixation
cbbA	sll0018	-2.78817	-1.75433	-1.4042	-1.29738	-1.52057	-1.41572	1.76763	1.59093	0.0671376	-1.15774	-0.348557	-1.52704	-2.73131	-2.12711	-1.76826	-1.61412	-1.93125	-1.79984	2.03105	1.53236	0.325193	-0.585934	-0.70691	-0.940114	fructose-bisphosphate aldolase, class II	Energy metabolism	Glycolysis
fda	slr0943	0.407598	0.201157	0.136371	0.132426	0.15581	0.159231	0.250676	0.0740244	0.238351	0.0432676	0.0475992	0.0285404	0.243219	0.192116	0.207355	0.129896	0.21253	0.246839	0.395332	-0.111262	0.172325	0.0645612	0.0991006	-0.0578571	fructose-bisphosphate aldolase, class I	Energy metabolism	Glycolysis
fbp	slr0952	0.621392	0.720795	0.784265	0.790557	0.772486	0.844381	-0.413127	-0.479519	-0.190289	0.254819	0.10752	0.276587	0.514149	0.585092	0.77017	0.803475	0.64731	0.810783	-0.355471	-0.495598	-0.332841	-0.138832	0.11284	0.056654	fructose-1,6-bisphosphatase	Energy metabolism	Glycolysis
glpX	slr2094	-2.38883	-2.25344	-2.37388	-2.25026	-2.29832	-2.15796	1.17022	1.53414	0.526337	-0.482823	-0.325315	-0.739934	-1.7207	-2.58427	-2.47769	-2.41961	-2.79028	-2.39394	0.835837	1.40015	0.523047	-0.0142459	0.367265	0.0286407	fructose-1,6-/sedoheptulose-1,7-bisphosphatase	Other categories	Other
tktA	sll1070	-2.43206	-2.25319	-2.24105	-2.00977	-1.65429	-1.86013	1.94391	1.10819	0.0143678	-0.918068	-0.866778	-1.11987	-2.11375	-1.90763	-2.33253	-1.9979	-1.43997	-1.99526	1.08479	1.90652	0.162221	-0.58909	-0.132635	-0.377772	transketolase	Energy metabolism	Pentose phosphate pathway
rpiA	slr0194	-0.588891	-0.672196	-0.61598	-0.617888	-0.582615	-0.66114	1.17367	0.787059	0.0852064	-0.472369	-0.134058	-0.562876	-0.745721	-0.591708	-0.764876	-0.789158	-0.41626	-0.570858	0.536281	1.53771	0.136827	-0.169848	-0.179872	-0.15015	ribose 5-phosphate isomerase	Energy metabolism	Sugars
rpiB	ssl2153	-0.15544	-0.0657138	-0.131009	-0.215779	0.259484	0.0207507	-0.0212483	-0.454401	-0.187322	-0.2761	-0.251099	-0.077197	-0.187006	0.106736	0.260854	-0.0951138	0.0709234	0.231259	-0.494354	-0.420847	-0.289584	-0.282985	-0.257127	-0.139147	probable ribose phosphate isomerase B	Energy metabolism	Sugars
cfxE	sll0807	-0.993575	-1.16173	-1.36445	-1.58552	-1.56484	-1.62324	1.3899	1.12367	0.433495	-0.0270324	0.334287	-0.0820494	-0.771719	-1.47952	-1.90244	-1.83481	-1.84588	-2.09863	0.777585	1.39295	0.34832	-0.0175307	0.231395	0.158309	pentose-5-phosphate-3-epimerase	Energy metabolism	Pentose phosphate pathway
Glycolysis / Gluconeogenesis
glk	sll0593	-0.374846	-0.315993	-0.249355	-0.348889	0.00403608	-0.275955	0.511163	0.405457	0.333114	0.0740151	0.108201	0.0249753	-0.0278956	0.250402	-0.266542	-0.181634	0.162706	-0.241151	0.226247	0.325456	0.435198	0.184275	0.198753	0.121285	glucokinase	Energy metabolism	Glycolysis
xylR	slr0329	-0.567609	-0.59089	-0.0779917	-0.0477782	-0.193963	0.165451	-0.18006	-1.013	-0.653794	-1.05706	-0.798097	-0.817681	-0.698547	-0.45487	0.0846886	0.0822617	-0.217036	0.0109189	-0.705184	-0.857483	-0.730301	-0.700309	-0.988895	-0.888456	glucokinase	Energy metabolism	Glycolysis
pgm	sll0726	-0.455422	-0.318506	-0.222358	-0.694833	-0.496314	-0.538846	0.938996	1.03226	0.509309	-0.118532	0.0297236	0.048647	-0.662913	-0.319355	-0.784816	-0.598646	-0.185708	-0.558549	0.67293	1.25377	0.387307	0.00938916	0.513529	-0.0534396	phosphoglucomutase	Central intermediary metabolism	Polysaccharides and glycoproteins
pgi	slr1349	-0.679408	-0.834135	-0.835264	-0.910323	-0.777722	-0.830279	0.77616	0.494025	-0.00549445	0.0119044	-0.175957	-0.0738631	-0.304643	-0.374145	-0.800085	-0.806127	-0.533003	-1.0965	0.800032	0.631186	0.0865942	-0.0254793	0.192271	0.150691	glucose-6-phosphate isomerase	Energy metabolism	Glycolysis
pfkA	sll1196	0.465227	-0.590172	-1.28255	-1.63775	-1.76782	-1.94975	-0.774853	0.0959631	-0.116621	0.931111	0.041251	1.06932	0.91634	-0.177519	-1.13099	-1.56425	-1.18259	-1.71416	-0.412632	0.287065	0.24005	0.537238	1.10765	1.33311	phosphofructokinase	Energy metabolism	Glycolysis
pfkA	sll0745	2.49496	0.597761	-0.168257	-0.325839	-0.48436	-0.527218	-0.803351	-0.696683	-0.848751	-0.0989387	-0.434	-0.0925519	2.47441	0.66105	0.0321445	-0.301431	-0.724374	-0.517728	-0.599871	-0.842631	-0.73833	-0.387266	-0.101238	-0.22011	phosphofructokinase	Energy metabolism	Glycolysis
fbp	slr0952	0.621392	0.720795	0.784265	0.790557	0.772486	0.844381	-0.413127	-0.479519	-0.190289	0.254819	0.10752	0.276587	0.514149	0.585092	0.77017	0.803475	0.64731	0.810783	-0.355471	-0.495598	-0.332841	-0.138832	0.11284	0.056654	fructose-1,6-bisphosphatase	Energy metabolism	Glycolysis
glpX	slr2094	-2.38883	-2.25344	-2.37388	-2.25026	-2.29832	-2.15796	1.17022	1.53414	0.526337	-0.482823	-0.325315	-0.739934	-1.7207	-2.58427	-2.47769	-2.41961	-2.79028	-2.39394	0.835837	1.40015	0.523047	-0.0142459	0.367265	0.0286407	fructose-1,6-/sedoheptulose-1,7-bisphosphatase	Other categories	Other
cbbA	sll0018	-2.78817	-1.75433	-1.4042	-1.29738	-1.52057	-1.41572	1.76763	1.59093	0.0671376	-1.15774	-0.348557	-1.52704	-2.73131	-2.12711	-1.76826	-1.61412	-1.93125	-1.79984	2.03105	1.53236	0.325193	-0.585934	-0.70691	-0.940114	fructose-bisphosphate aldolase, class II	Energy metabolism	Glycolysis
fda	slr0943	0.407598	0.201157	0.136371	0.132426	0.15581	0.159231	0.250676	0.0740244	0.238351	0.0432676	0.0475992	0.0285404	0.243219	0.192116	0.207355	0.129896	0.21253	0.246839	0.395332	-0.111262	0.172325	0.0645612	0.0991006	-0.0578571	fructose-bisphosphate aldolase, class I	Energy metabolism	Glycolysis
tpiA	slr0783	-1.07161	-1.35466	-1.13907	-1.18519	-0.963791	-1.07302	1.65721	0.909691	0.191071	-0.107008	-0.267043	-0.461204	-0.92351	-1.26424	-1.37454	-1.19353	-0.636149	-1.1634	0.537068	1.2322	0.0884522	-0.015011	0.0183734	-0.22137	triosephosphate isomerase	Photosynthesis and respiration	CO2 fixation
gap1	slr0884	-0.317999	-0.543194	-0.902069	-1.04018	-1.16844	-1.18195	-1.23638	-0.773872	-0.607372	1.04897	-0.0785854	1.08346	0.214119	-0.445631	-1.04852	-1.03466	-0.857859	-1.14451	-0.649721	-0.151344	-0.213152	0.523084	1.55823	1.70432	glyceraldehyde 3-phosphate dehydrogenase 1 (NAD+)	Energy metabolism	Glycolysis
gap2	sll1342	-1.19116	-1.01558	-0.906974	-0.943258	-0.901288	-1.06814	1.31638	1.42543	0.681954	-0.162129	-0.138756	-0.318642	-0.998765	-1.14105	-1.40479	-1.2486	-1.1436	-1.378	0.83913	1.62418	0.750393	0.112003	0.42126	0.236931	NAD(P)-dependent glyceraldehyde-3-phosphate dehydrogenase	Photosynthesis and respiration	CO2 fixation
pgk	slr0394	-2.03972	-1.48392	-1.56716	-1.44343	-1.1907	-1.24573	1.22113	1.06239	-0.115706	-0.464804	0.236671	-0.456067	-1.69737	-1.84915	-1.9382	-1.71145	-1.59582	-1.743	1.39633	1.49255	0.140989	-0.277343	-0.156801	-0.0436201	phosphoglycerate kinase	Energy metabolism	Glycolysis
gpm	slr1124	-0.2638	0.00357826	0.179397	0.179658	0.236414	0.333054	0.395808	-0.204665	-0.210645	-0.331924	-0.355453	-0.432954	-0.159723	0.219682	0.37421	0.416924	0.240359	0.416384	-0.0579606	-0.0636599	-0.22758	-0.254192	-0.188409	-0.346883	phosphoglycerate mutase	Energy metabolism	Glycolysis
gpm	slr1748	0.933991	0.898626	0.984374	0.988593	0.874671	0.896426	-1.18045	-0.931517	-0.639362	-0.0992473	-0.245085	-0.191698	0.512617	0.67699	1.03898	1.1212	0.682835	1.03124	-0.907475	-0.803936	-0.384147	-0.24913	-0.312651	-0.265222	probable phosphoglycerate mutase	Other categories	Other
gpm	slr1945	-2.12553	-1.63161	-1.85004	-1.77576	-1.29477	-1.68311	1.24485	1.29147	0.614088	-0.409625	0.0749231	-0.587931	-1.66673	-1.34851	-2.19172	-1.83482	-0.978644	-1.89616	1.10706	1.27107	0.695563	0.0336612	0.0529451	-0.104988	2,3-bisphosphoglycerate-independent phosphoglycerate mutase	Energy metabolism	Glycolysis
eno	slr0752	-0.529492	-0.134796	-0.00283651	0.0267112	0.0808056	0.177162	-0.386572	-0.520251	-0.499586	-0.571175	-0.691553	-0.478444	-0.221732	-0.156894	0.159609	0.111468	-0.102012	0.221167	-0.0742498	-0.782095	-0.634264	-0.627371	-0.340927	-0.473661	enolase	Energy metabolism	Glycolysis
pykF	sll0587	0.458311	-0.0882394	-0.409437	-0.718542	-0.311047	-0.548219	-0.756248	-0.294016	-0.111118	0.517911	0.0614534	0.778452	0.767176	0.4809	-0.081968	-0.524243	-0.181293	-0.572644	-0.164369	-0.373099	-0.00742018	0.454885	0.514342	0.978687	pyruvate kinase	Energy metabolism	Glycolysis
pykF	sll1275	-0.112532	-0.0252519	-0.336257	-0.443199	-0.571356	-0.503316	0.646625	0.178166	-0.0886678	-0.0481817	-0.32252	-0.0201492	0.233429	0.0409998	-0.168188	-0.343591	-0.314738	-0.432276	-0.0078004	0.352163	-0.144351	-0.128372	0.106449	-0.0294432	pyruvate kinase 2	Energy metabolism	Glycolysis
pdh	sll1721	-1.48493	-1.34951	-1.38881	-1.2444	-1.49111	-1.2913	1.88933	1.10943	0.189292	-0.870301	-0.815128	-1.07252	-1.26018	-1.58626	-1.87566	-1.44335	-1.53337	-1.56058	0.84038	1.57977	0.292329	-0.332022	-0.0448641	-0.34522	pyruvate dehydrogenase E1 component, beta subunit	Energy metabolism	Pyruvate dehydrogenase
pdh	slr1934	-0.954735	-0.86291	-0.71303	-0.494685	-0.585	-0.578674	1.29472	0.908464	0.480894	-0.351996	-0.551791	-0.580853	-0.756414	-0.680019	-0.832859	-0.755521	-0.394062	-0.648353	0.705462	1.00509	0.452928	-0.0193264	-0.0323916	-0.0824899	pyruvate dehydrogenase E1 component, alpha subunit	Energy metabolism	Pyruvate dehydrogenase
odhB	sll1841	-1.27443	-1.0698	-1.05939	-1.06952	-0.982553	-1.04816	1.19725	1.11387	0.643123	-0.17414	-0.0076868	-0.350576	-0.86935	-1.21903	-1.15469	-1.06851	-1.03117	-1.03408	1.04158	1.1989	0.623878	0.17139	0.173025	0.0152392	pyruvate dehydrogenase dihydrolipoamide acetyltransferase component (E2)	Energy metabolism	Pyruvate dehydrogenase
pdhD	slr1096	-1.34356	-1.04571	-1.09486	-1.02292	-0.75175	-0.996459	1.68543	1.09672	0.225182	-0.56325	-0.788905	-0.801102	-0.88001	-0.841754	-1.07586	-1.03798	-0.54206	-0.94165	0.880627	1.454	0.352231	-0.202192	0.107142	-0.0488463	dihydrolipoamide dehydrogenase	Energy metabolism	Pyruvate dehydrogenase
TCA cycle
gltA	sll0401	0.880278	0.636792	0.219762	0.14475	0.0628256	0.0918237	-0.159336	-0.144384	-0.0551183	0.376059	0.0686143	0.407433	1.03668	0.750625	0.390056	0.275535	-0.0409916	0.0254345	0.201627	-0.325358	-0.0534547	0.0970816	0.207205	0.314772	citrate synthase	Energy metabolism	TCA cycle
	slr0665	0.067486	0.348117	0.462867	0.613864	0.67449	0.677799	0.0037761	-0.219383	-0.207435	-0.0611359	-0.0759754	0.0569698	-0.0319529	0.355908	0.601229	0.589723	0.567773	0.731836	0.588304	-0.141433	-0.237204	-0.110366	-0.0581325	-0.197965	aconitate hydratase	Other categories	Other
icd	slr1289	-0.372805	0.304516	0.441083	0.472408	0.552678	0.782198	-0.0624352	-0.695449	-0.697201	-0.39777	-0.579955	-0.469033	-0.0524176	0.225863	0.684864	0.692443	0.348687	0.84036	-0.0161465	-0.885754	-0.572099	-0.490082	-0.31352	-0.57847	isocitrate dehydrogenase (NADP+)	Energy metabolism	TCA cycle
sucC	sll1023	-0.392631	-0.346162	-0.347666	-0.209782	-0.149124	-0.294243	0.91394	0.333528	-0.0965731	-0.314111	-0.355488	-0.451674	-0.362563	-0.403373	-0.414269	-0.373341	-0.106345	-0.421302	0.413195	0.303496	0.0518288	-0.189845	-0.170389	0.0330661	succinyl-CoA synthetase beta chain	Energy metabolism	TCA cycle
sucD	sll1557	-0.0786741	-0.244108	-0.386757	-0.311186	-0.35908	-0.338301	0.837595	0.358848	0.299914	0.253744	0.0393862	0.10667	0.170506	-0.208619	-0.33034	-0.424048	-0.218102	-0.24955	0.31935	0.107117	0.174221	0.139502	0.125659	0.350524	succinyl-CoA synthetase alpha chain	Energy metabolism	TCA cycle
sdhA	slr1233	0.714571	-0.113376	-0.467541	-0.578955	-0.52507	-0.59208	-0.198098	-0.241958	-0.0563891	0.962116	0.204281	0.956803	0.583425	-0.0796646	-0.421014	-0.769702	-0.490342	-0.782308	-0.182948	-0.534036	-0.178044	0.214216	0.647485	0.828881	succinate dehydrogenase flavoprotein subunit	Energy metabolism	TCA cycle
sdhB	sll0823	-0.417484	-0.520806	-0.531719	-0.496284	-0.24137	-0.29765	1.81987	0.479321	-0.187274	-0.137524	-0.337103	-0.23621	-0.271552	-0.331652	-0.586231	-0.394973	-0.620266	-0.270114	0.982204	1.02847	-0.772953	-0.60912	-0.217531	-0.383449	probable succinate dehydrogenase iron-sulfur protein	Energy metabolism	TCA cycle
sdhB	sll1625	-0.0138163	-0.201406	-0.479189	-0.484339	-0.612906	-0.720971	0.231741	0.308989	0.242444	0.434355	-0.1016	0.293712	0.107398	-0.277346	-0.557897	-0.697343	-0.672845	-0.653922	0.335461	0.0608287	0.0989741	0.1764	0.540427	0.475025	succinate dehydrogenase iron- sulphur protein subunit	Energy metabolism	TCA cycle
fumC	slr0018	-0.68526	-0.757752	-0.611319	-0.750885	-0.651408	-0.645118	0.589013	0.724376	0.582269	0.0639046	-0.034695	-0.0662128	-0.173096	-0.407155	-0.652302	-0.933603	-0.32956	-0.578582	0.34817	0.899106	0.613827	0.147672	0.209801	0.349647	fumarase	Energy metabolism	TCA cycle
citH, mdh	sll0891	1.36369	0.779054	0.730475	0.762519	0.60833	0.716264	-0.468927	0.00366401	0.0972787	0.0553226	-0.184323	-0.0685566	1.00947	0.781212	0.740608	0.736018	0.531628	0.705323	-0.252247	-0.499177	0.389119	0.373414	0.160298	-0.147146	malate dehydrogenase	Energy metabolism	TCA cycle
gabD	slr0370	0.625947	0.396883	0.246613	0.428642	0.184809	0.182131	-0.560374	-0.18071	0.104676	0.662965	0.394385	0.5022	0.315737	0.320025	0.434693	0.463008	0.26099	0.311292	-0.123849	-0.408029	0.137034	0.355036	0.553179	0.305437	succinate-semialdehyde dehydrogenase (NADP+)	Energy metabolism	Amino acids and amines
ilvB	sll1981	1.27626	1.01674	1.04539	1.10591	0.991189	0.962595	-0.920392	-0.580193	-0.0127175	0.294794	0.186717	0.193101	0.570292	0.600265	0.807064	0.943333	0.622945	0.800797	-0.276495	-1.25386	-0.25743	-0.101131	-0.0797198	-0.110677	acetolactate synthase	Amino acid biosynthesis	Branched chain family
Pentose phosphate pathway
zwf	slr1843	0.563476	0.0812696	-0.616842	-0.802035	-1.0362	-1.26694	-0.801164	-0.264231	0.0169296	1.04594	0.247076	1.1087	0.742092	0.318359	-0.300777	-0.683876	-0.861214	-1.10044	-0.0253169	-0.607203	-0.0526683	0.427796	1.25891	1.28257	glucose 6-phosphate dehydrogenase	Energy metabolism	Pentose phosphate pathway
devB	sll1479	-0.355044	-0.728167	-0.826477	-0.834447	-0.962715	-0.918185	-1.08897	0.138592	0.423506	1.15473	0.765711	0.813564	-0.376346	-0.731293	-0.957685	-1.06832	-0.775451	-1.01056	-0.37445	-0.471192	0.529542	0.975944	1.05349	0.783024	6-phosphogluconolactonase	Energy metabolism	Pentose phosphate pathway
gnd	sll0329	0.659366	0.375527	-0.017737	-0.177131	-0.137295	-0.220098	-1.38455	-0.987403	-0.615777	0.387556	-0.150713	0.780433	0.677362	0.104893	0.0468061	-0.118961	-0.232508	-0.143155	-0.599469	-1.14668	-0.602465	-0.0470999	0.363191	0.775242	6-phosphogluconate dehydrogenase	Energy metabolism	Pentose phosphate pathway
rpiA	slr0194	-0.588891	-0.672196	-0.61598	-0.617888	-0.582615	-0.66114	1.17367	0.787059	0.0852064	-0.472369	-0.134058	-0.562876	-0.745721	-0.591708	-0.764876	-0.789158	-0.41626	-0.570858	0.536281	1.53771	0.136827	-0.169848	-0.179872	-0.15015	ribose 5-phosphate isomerase	Energy metabolism	Sugars
rpiB	ssl2153	-0.15544	-0.0657138	-0.131009	-0.215779	0.259484	0.0207507	-0.0212483	-0.454401	-0.187322	-0.2761	-0.251099	-0.077197	-0.187006	0.106736	0.260854	-0.0951138	0.0709234	0.231259	-0.494354	-0.420847	-0.289584	-0.282985	-0.257127	-0.139147	probable ribose phosphate isomerase B	Energy metabolism	Sugars
cfxE	sll0807	-0.993575	-1.16173	-1.36445	-1.58552	-1.56484	-1.62324	1.3899	1.12367	0.433495	-0.0270324	0.334287	-0.0820494	-0.771719	-1.47952	-1.90244	-1.83481	-1.84588	-2.09863	0.777585	1.39295	0.34832	-0.0175307	0.231395	0.158309	pentose-5-phosphate-3-epimerase	Energy metabolism	Pentose phosphate pathway
talB	slr1793	1.21396	0.338869	-0.593415	-1.25712	-1.41938	-1.75296	-2.2584	-1.39357	-0.534441	1.33616	0.25771	1.4084	1.16213	0.30379	-0.552719	-1.18514	-1.50579	-1.77461	-1.221	-1.87235	-0.540079	0.482287	1.42225	1.58012	transaldolase	Energy metabolism	Pentose phosphate pathway
Starch and sucrose metabolism
glgC	slr1176	-2.20249	-1.69658	-1.58133	-1.5256	-1.16157	-1.36589	1.5472	1.43626	0.362923	-1.08338	-0.93467	-1.34445	-1.78726	-1.59037	-1.86279	-1.66387	-1.14933	-1.50113	0.993971	1.45071	0.393929	-0.351082	-0.229674	-0.574315	glucose-1-phosphate adenylyltransferase	Central intermediary metabolism	Polysaccharides and glycoproteins
glgA	sll0945	-1.1336	-1.1059	-1.19891	-1.03015	-0.935933	-0.950243	1.07354	1.02441	0.574788	-0.19941	-0.175015	-0.361069	-0.846076	-1.18279	-1.37794	-1.297	-0.978577	-1.24952	0.587263	1.23846	0.538336	0.16251	0.119591	0.001134	glycogen synthase	Central intermediary metabolism	Polysaccharides and glycoproteins
glgA	sll1393	-0.109199	-0.211802	-0.299651	-0.310444	-0.281753	-0.480018	0.582752	0.776353	0.38766	0.0473437	0.0142036	-0.0473228	-0.19639	-0.157763	-0.299005	-0.50652	-0.50281	-0.494652	0.60948	0.669995	0.446186	0.234787	0.298702	0.285338	glycogen (starch) synthase	Central intermediary metabolism	Polysaccharides and glycoproteins
glgB	sll0158	-0.738394	-0.411676	-0.382277	-0.227706	-0.123365	-0.21149	-0.243101	-0.422167	0.0369078	-0.313584	-0.123078	-0.194956	-0.541848	-0.114719	-0.212045	-0.0592557	-0.0827196	-0.0412542	0.0404466	-0.413151	-0.310184	-0.312413	-0.335101	-0.401382	1,4-alpha-glucan branching enzyme	Central intermediary metabolism	Polysaccharides and glycoproteins
glgP	slr1367	-0.242156	0.196147	0.565341	0.633549	0.384509	0.793855	-1.25694	-0.779797	-0.754021	-0.364383	-0.625345	-0.449264	-0.0978983	0.0997763	0.632504	0.555332	0.251942	0.715732	-0.0967496	-0.820082	-0.716208	-0.486139	-0.093656	-0.575318	glycogen phosphorylase	Central intermediary metabolism	Polysaccharides and glycoproteins
glgP	sll1356	0.814311	-0.0580051	-0.62399	-0.945917	-1.24984	-1.27939	-0.378029	0.0838331	0.4182	1.09555	0.368496	1.00264	0.687033	-0.535838	-1.21106	-1.82068	-1.49443	-1.81183	0.0773872	-0.380267	0.212834	0.462625	1.19692	1.01897	glycogen phosphorylase	Central intermediary metabolism	Polysaccharides and glycoproteins
glgX	slr0327	-0.191102	-0.26987	-0.000580048	0.193964	0.174003	0.082731	1.14742	0.352693	0.126428	0.0151046	-0.337756	-0.105509	-0.325533	-0.702728	-0.212129	-0.187598	-0.0189486	-0.0919939	0.871992	0.506471	-0.24417	-0.335999	-0.0956807	0.17792	iron(III) ABC transporter, permease protein	Transport and binding proteins
glgX	slr1857	-1.57619	-1.30119	-1.26373	-1.31296	-0.992648	-1.32601	0.721518	0.892788	0.620064	-0.179467	-0.205116	-0.204376	-1.62018	-0.986931	-1.47846	-1.1943	-0.736711	-1.20744	0.845262	1.34737	0.119455	-0.384195	0.275678	0.471799	isoamylase	Central intermediary metabolism	Polysaccharides and glycoproteins
	slr0897	-0.15136	0.107583	0.360807	0.62436	0.675321	0.710988	-0.43328	-0.0169841	-0.0377668	-0.144659	-0.120185	-0.2519	-0.230107	0.150519	0.488594	0.516206	0.707749	0.797664	-0.00699938	-0.278129	0.0861168	0.0768187	-0.167407	-0.233994	probable endoglucanase	Central intermediary metabolism	Polysaccharides and glycoproteins
bgl	sll1538	-0.2922	-0.173173	-0.295934	-0.0632749	-0.102641	-0.309955	0.507342	0.162161	0.0481358	-0.135989	-0.0938531	-0.161331	-0.295922	-0.0791098	-0.566318	-0.216956	0.00175992	-0.258043	0.532702	0.352521	0.284808	0.0181748	-0.198562	0.035895	similar to beta-hexosaminidase a precursor	Energy metabolism	Sugars
Pyruvate metabolism
ppsA	slr0301	1.70554	-1.0331	-2.65257	-3.17272	-3.33558	-3.35069	-2.17427	-0.500341	0.322572	1.4198	0.832973	1.1781	1.22611	-1.55952	-3.26934	-3.80671	-3.29502	-3.97	-2.56427	-1.47674	0.718221	1.12126	1.35226	1.21861	phosphoenolpyruvate synthase	Energy metabolism	Pyruvate and acetyl-CoA metabolism
me	slr0721	0.146918	0.0108161	-0.209146	-0.201281	-0.234451	-0.307119	0.391445	0.365962	0.166568	0.335445	-0.0170326	0.354013	0.296002	-0.0670592	-0.127549	-0.100335	-0.29541	-0.267973	0.54457	0.427294	0.191887	0.185367	0.45424	0.645918	malic enzyme	Energy metabolism	Pyruvate and acetyl-CoA metabolism
ppc	sll0920	-0.315405	-0.395472	-0.509941	-0.444182	-0.458588	-0.562973	0.742563	0.632209	0.231608	-0.153928	-0.232683	-0.0959047	-0.374713	-0.445125	-0.605476	-0.705663	-0.194648	-0.455022	1.1318	0.504572	0.184339	-0.113947	-0.0538293	0.0946181	phosphoenolpyruvate carboxylase	Energy metabolism	Pyruvate and acetyl-CoA metabolism
Others
opcA	slr1734	0.55625	0.359729	-0.188625	-0.475356	-0.549632	-0.73298	-1.62959	-0.769956	0.0330712	1.10658	0.42523	1.10884	0.674878	0.522977	-0.18738	-0.392263	-0.726677	-0.726197	-0.15836	-1.38428	-0.00394091	0.628079	1.40951	1.27642	glucose 6-phosphate dehydrogese assembly protein	Energy metabolism	Pentose phosphate pathway
sll1709	sll1709	-0.556248	-0.277559	-0.236418	-0.18761	-0.117413	-0.150186	1.20185	0.516289	0.0470436	-0.250267	-0.430015	-0.51596	-0.41413	-0.222279	-0.342863	-0.211096	0.0094356	-0.172527	0.815153	0.498906	-0.0977347	-0.345513	-0.0436791	-0.222851	3-ketoacyl-acyl carrier protein reductase	Energy metabolism	Pentose phosphate pathway
slr2132	slr2132	1.75742	0.503922	-0.135812	-0.322356	-0.490858	-0.626416	-1.46729	-1.39592	-0.776955	0.788599	-0.137164	1.12578	1.55199	0.600665	0.131226	-0.243712	-0.437595	-0.592291	-1.08484	-1.59315	-0.946665	0.110977	0.677142	0.918713	phosphotransacetylase	Energy metabolism	Pyruvate and acetyl-CoA metabolism
sll1299	sll1299	-0.18595	-0.228983	-0.212342	-0.288341	-0.504212	-0.324572	0.688408	0.463409	0.190774	0.500987	-0.152956	0.15472	-0.217533	-0.687353	-0.81887	-0.553004	-0.469935	-0.544898	0.384767	0.252922	0.0348988	0.0654299	0.422736	0.424621	acetate kise	Energy metabolism	Pyruvate and acetyl-CoA metabolism
slr0091	slr0091	0.00611066	0.163765	0.495689	0.515493	0.550862	0.804281	-0.621924	-0.846361	-0.428517	-0.406439	-0.206245	-0.193816	0.211216	0.270162	0.774223	0.881185	0.475097	0.978339	-0.733375	-0.640025	-0.557395	-0.40527	-0.304242	-0.481961	aldehyde dehydrogese	Energy metabolism	Pyruvate and acetyl-CoA metabolism
sll1019	sll1019	-0.492596	-0.43612	-0.460812	-0.248562	-0.20898	-0.31664	1.02777	0.299394	0.0666472	-0.133223	-0.103751	-0.0629647	-0.304062	-0.167841	-0.232939	-0.370865	-0.0556105	-0.18117	0.615911	0.507903	-0.139047	-0.255901	0.0312394	-0.170935	hydroxyacylglutathione hydrolase	Energy metabolism	Pyruvate and acetyl-CoA metabolism
sll0542	sll0542	-1.10906	-1.5864	-1.4989	-1.66586	-1.75053	-1.5755	1.3259	1.30969	0.841039	-0.160375	-0.176423	-0.317094	-0.795676	-1.7054	-1.61814	-1.80442	-1.76039	-1.75708	0.342438	1.21502	0.983743	0.375515	0.261848	0.122216	acetyl-coenzyme A synthetase	Energy metabolism	Pyruvate and acetyl-CoA metabolism
ccmA	sll0934	0.340716	-0.0203833	-0.179253	-0.243419	-0.693525	-0.517995	0.181886	0.103822	0.0311662	0.576803	-0.034838	0.385504	0.276507	-0.468156	-0.679203	-0.969677	-1.33839	-1.16707	0.74917	0.0102293	-0.194406	0.0402427	0.742143	0.392908	carboxysome formation protein CcmA	Photosynthesis and respiration	CO2 fixation
ecaB	slr0051	0.261256	0.189222	0.107204	0.062744	0.000679275	-0.0880632	-0.450215	-0.134041	0.0994111	0.555213	-0.00122486	0.55494	0.313753	0.104167	0.103389	-0.0852164	-0.16657	-0.0478923	0.238671	-0.391424	0.0171229	0.30103	0.630329	0.622578	periplasmic beta-type carbonic anhydrase	Photosynthesis and respiration	CO2 fixation
slr1347	slr1347	-0.0519616	0.154945	0.245522	0.275828	0.34177	0.248113	0.947317	0.397692	0.330429	0.0964516	-0.136623	-0.129492	0.0634581	-0.0136626	-0.175719	0.164847	-0.274269	0.0511919	0.173608	0.455881	0.282391	0.0773139	0.178735	0.117249	beta-type carbonic anhydrase localized in the carboxysome	Photosynthesis and respiration	CO2 fixation
ccmO	slr0436	0.125324	0.428049	0.64981	0.853446	0.44875	0.851594	-0.439902	-0.620643	-0.130638	-0.0568508	-0.0369111	-0.0233625	0.0291657	0.131371	0.663298	0.732457	0.313003	0.789713	-0.330982	-0.866226	-0.274733	-0.137773	-0.189906	-0.188951	carbon dioxide concentrating mechanism protein CcmO	Photosynthesis and respiration	CO2 fixation
ccmK4	slr1839	-0.329529	0.251588	0.591314	0.617678	0.525607	0.732849	-0.335097	-0.0662506	-0.380649	-0.251723	-0.48592	-0.410196	-0.142105	0.146488	0.595574	0.520406	0.319619	0.632972	-0.0253572	-0.313901	-0.218096	-0.213117	-0.191567	-0.345117	carbon dioxide concentrating mechanism protein CcmK homolog 4, putative carboxysome assembly protein	Photosynthesis and respiration	CO2 fixation
ccmK2	sll1028	-0.86339	-1.93081	-1.98529	-1.87218	-1.68968	-1.92397	1.57684	1.7046	0.472905	-0.518885	0.244015	-0.390923	-1.19447	-1.90064	-2.4397	-2.24835	-1.7455	-2.27952	0.129635	1.86613	0.500484	-0.192495	-0.0960273	0.28259	carbon dioxide concentrating mechanism protein CcmK	Photosynthesis and respiration	CO2 fixation
ccmK3	slr1838	-0.95982	-0.72978	-0.890572	-0.8077	-0.922736	-0.937314	1.33362	1.07556	0.528199	-0.082723	-0.100867	-0.387265	-0.681162	-1.06312	-1.14621	-1.1548	-0.969945	-1.26636	0.557258	1.18881	0.609147	0.105245	0.00311239	0.0359338	carbon dioxide concentrating mechanism protein CcmK homolog 3, putative carboxysome assembly protein	Photosynthesis and respiration	CO2 fixation
ccmL	sll1030	-1.2732	-1.83961	-1.82842	-1.70605	-1.49092	-1.2502	1.43353	1.45713	0.143466	-0.52451	0.175726	-0.306076	-1.42672	-1.43606	-1.75335	-1.75753	-1.14629	-1.48227	0.0361681	1.74124	0.116922	-0.369425	-0.248795	0.129311	carbon dioxide concentrating mechanism protein CcmL, putative carboxysome assembly protein	Photosynthesis and respiration	CO2 fixation
ccmK1	sll1029	-1.33484	-2.29192	-2.3143	-2.1946	-2.10013	-2.15728	1.30172	1.57002	0.233921	-0.56846	0.206032	-0.40304	-1.50213	-2.52103	-2.85815	-2.58873	-2.40265	-2.68706	0.141494	1.72368	0.307215	-0.327774	-0.264954	0.218409	carbon dioxide concentrating mechanism protein CcmK	Photosynthesis and respiration	CO2 fixation
ccmM	sll1031	-1.23052	-1.78757	-1.78278	-1.67117	-1.90372	-1.75395	1.45266	1.44907	0.122938	-0.482685	0.134376	-0.403575	-1.61228	-2.14749	-2.15417	-1.99171	-1.87209	-1.86012	-0.313592	2.05884	0.0231068	-0.34582	-0.143913	0.352178	carbon dioxide concentrating mechanism protein CcmM, putative carboxysome structural protein	Photosynthesis and respiration	CO2 fixation
phaC	slr1830	1.60806	0.834795	0.159368	-0.25267	-0.564359	-0.596126	-1.21384	-0.975691	-0.49299	0.34556	-0.339984	0.44277	1.69012	1.10906	0.543777	0.00495394	-0.317572	-0.367136	-0.0405487	-1.22032	-0.495755	-0.00248726	0.55039	0.515589	poly(3-hydroxyalkanoate) synthase	Central intermediary metabolism	Polysaccharides and glycoproteins
slr0518	slr0518	1.31244	0.622481	0.238516	0.470142	0.512144	0.552123	-0.735816	-0.404952	-0.0950076	0.337518	0.509605	0.279574	0.592664	0.506666	0.869718	0.569738	0.25377	0.574671	-0.451432	-0.153301	0.0569032	0.194385	0.231038	0.198274	similar to alpha-L-arabinofuranosidase B	Central intermediary metabolism	Polysaccharides and glycoproteins
slr0820	slr0820	0.315074	0.132035	0.16294	0.246831	0.280258	0.265725	0.122403	0.122254	0.112266	0.189082	-0.0972514	-0.104098	0.0895543	-0.0900452	0.167876	0.24626	0.307428	0.142146	0.0384828	-0.165133	0.188395	-0.00449361	-0.137033	0.224622	probable glycosyltransferase	Central intermediary metabolism	Polysaccharides and glycoproteins
sll1676	sll1676	-0.0722715	-0.0848749	-0.0838488	-0.00324011	0.177022	-0.0470435	0.538535	0.200726	0.171365	0.176819	-0.0822549	-0.150808	-0.0686393	0.161317	-0.0729606	-0.0173035	0.20219	-0.0944225	0.508087	0.506832	0.248406	0.135542	0.271278	0.0812075	4-alpha-glucanotransferase	Central intermediary metabolism	Polysaccharides and glycoproteins
slr0237	slr0237	0.378735	0.506172	0.661379	0.69538	0.751894	0.830229	-0.637141	-0.622722	-0.560803	0.0185067	-0.270673	0.157528	0.285543	0.645169	0.812724	0.71954	0.775745	0.92439	-0.714048	-0.536258	-0.454289	-0.144628	0.00842863	-0.138302	glycogen operon protein GlgX homolog	Central intermediary metabolism	Polysaccharides and glycoproteins
slr1943	slr1943	-0.218636	-0.293521	-0.474564	-0.497285	-0.310205	-0.466499	0.862824	0.405583	0.297546	0.266007	0.000494376	0.0703545	-0.197367	-0.23009	-0.158212	-0.329828	-0.151367	-0.322939	0.342838	0.562991	0.225519	0.177955	0.167787	0.112316	probable glycosyltransferase	Central intermediary metabolism	Polysaccharides and glycoproteins
sll0842	sll0842	-0.212165	-0.234093	-0.371355	-0.394796	0.0620114	-0.286709	0.478466	0.224632	0.120241	-0.0363316	-0.0230158	-0.0837865	-0.0747252	0.0102186	-0.231653	-0.123732	-0.0902135	-0.225004	0.175831	0.33468	0.0202142	-0.0761593	-0.0640859	0.0196188	neopullulase	Central intermediary metabolism	Polysaccharides and glycoproteins
ggpS	sll1566	-0.526703	-0.20236	0.104263	0.221427	0.305135	0.314959	-1.22501	-1.03506	-0.974096	-0.634674	-0.667392	-0.459563	-0.468778	-0.0610802	0.283992	0.369464	0.100699	0.401274	-0.854023	-1.06873	-0.827934	-0.70145	-0.622744	-0.656694	glucosylglycerolphosphate synthase	Central intermediary metabolism	Polysaccharides and glycoproteins
slr0323	slr0323	-0.321667	-0.506902	-0.448555	-0.353604	-0.261839	-0.414644	0.515332	0.249216	0.278524	0.0172407	0.149236	0.0832039	-0.485801	-0.248814	-0.379139	-0.40019	-0.216823	-0.190414	0.653302	0.226219	-0.0644611	-0.106015	0.124806	0.49352	putative alpha-mannosidase	Central intermediary metabolism	Polysaccharides and glycoproteins
slr1334	slr1334	-0.635367	-0.53309	-0.561551	-0.308524	-0.167746	-0.128782	1.17733	0.778871	0.37559	-0.158721	-0.504952	-0.539847	-0.548813	-0.346296	-0.386646	-0.336618	-0.238743	-0.363466	0.733268	0.599017	0.287619	-0.131071	-0.0907674	0.0116498	phosphoglucomutase/phosphomannomutase	Central intermediary metabolism	Polysaccharides and glycoproteins
sll1540	sll1540	-0.420818	-0.332339	-0.351332	-0.374527	0.128423	-0.143788	0.275443	-0.284166	-0.0946131	-0.448122	-0.242768	-0.245091	-0.140143	-0.0201099	-0.0835504	0.0549757	0.0499212	0.11987	-0.23465	-0.445439	-0.143628	-0.200108	-0.537512	-0.375491	dolichyl-phosphate-mannose synthase	Central intermediary metabolism	Polysaccharides and glycoproteins

## Sheet: Amino acid and lipid metabolism
aspartate and glutamate metabolism		D1-1	D3-1	D5-1	D7-1	D9-1	D11-1	L1-1	L3-1	L5-1	L71	L9-1	L11-1	D1-2	D3-2	D5-2	D7-2	D9-2	D11-2	L1-2	L3-2	L5-2	L7-2	L9-2	L11-2	Function	Subsystem	Specific subsystem
	sll1682	-0.139245	0.194599	0.226683	0.329561	0.620892	0.371907	-0.579281	-0.503508	-0.449839	-0.315451	-0.400248	-0.408823	-0.233417	0.249464	0.296162	0.329543	0.332479	0.361845	-0.611043	-0.504838	-0.357812	-0.283415	-0.225457	-0.486426	alanine dehydrogenase	Energy metabolism	Amino acids and amines
aspA	slr1705	1.13284	0.411388	0.171325	-0.0379633	-0.190038	-0.46056	-0.449782	-0.374139	0.478685	0.84796	0.597432	0.408007	0.895172	0.435275	0.250528	0.285445	-0.321282	-0.401517	-1.10849	-0.639823	0.17252	0.369395	0.624319	0.449375	aspartoacylase	Energy metabolism	Amino acids and amines
aspC	sll0402	0.164913	-0.0565297	-0.0425026	0.130472	-0.128727	0.00826654	0.578663	0.0622753	-0.0995944	-0.105202	-0.448869	-0.163361	0.354483	-0.0921129	-0.0184559	-0.0260816	-0.262831	-0.0924266	0.595087	0.265393	-0.22572	-0.222164	-0.0108831	0.133394	aspartate aminotransferase	Amino acid biosynthesis	Aspartate family
nadB	sll0631	-0.680766	-0.616805	-0.472043	-0.441013	-0.476408	-0.407397	-0.224173	-0.576821	-0.561499	-0.716607	-0.759269	-0.708708	-0.5619	-0.557901	-0.213452	-0.22932	-0.414937	-0.227413	-0.433343	-0.427624	-0.591279	-0.624824	-0.507971	-0.689242	L-aspartate oxidase	Biosynthesis of cofactors, prosthetic groups, and carriers	Quinolinate
gdhA	slr0710	-0.534156	-0.964324	-1.06678	-1.096	-1.07125	-1.10812	0.864967	0.929172	0.624635	-0.0201614	-0.118432	-0.155214	-0.310965	-0.866164	-1.12685	-1.2103	-1.16404	-1.42427	0.0529472	0.805564	0.947678	0.504024	0.499042	0.191684	glutamate dehydrogenase (NADP+)	Amino acid biosynthesis	Glutamate family / Nitrogen assimilation
gltD	sll1027	-0.235742	-0.354107	-0.40491	-0.495751	-0.432676	-0.535007	-0.127819	0.260154	0.373971	0.69043	0.403098	0.742298	0.158873	-0.218808	-0.450256	-0.546478	-0.502284	-0.414867	0.296941	-0.026229	0.277566	0.391424	0.677825	0.691682	NADH-dependent glutamate synthase small subunit	Amino acid biosynthesis	Glutamate family / Nitrogen assimilation
glnA	slr1756	-1.65302	-0.871391	-1.14714	-1.12478	-0.858674	-0.968651	0.876114	0.949014	-0.521873	-0.74394	-0.951587	-0.880735	-1.51793	-0.954529	-1.00464	-0.956306	-0.790902	-0.984769	2.35473	0.664005	-0.748681	-1.05637	-0.74742	-0.950036	glutamate--ammonia ligase	Amino acid biosynthesis	Glutamate family / Nitrogen assimilation
glnN	slr0288	-1.33249	-1.05794	-1.07892	-0.954412	-0.951261	-1.03189	-0.549332	0.568498	-0.322585	0.119809	-0.407939	-0.029733	-1.38261	-0.923704	-1.28555	-0.971623	-0.983543	-1.1749	2.64005	0.184037	-1.13107	-1.07074	-0.566077	-0.367665	glutamate--ammonia ligase	Amino acid biosynthesis	Glutamate family / Nitrogen assimilation
	slr2079	-0.359167	-0.135707	-0.0916926	-0.00926918	-0.33075	-0.0864571	0.371235	0.358979	0.109152	-0.158527	0.0202356	-0.176569	-0.426486	-0.317816	-0.293736	-0.246916	-0.0540006	-0.227003	0.47429	0.484907	0.174687	-0.0224484	-0.0432978	0.0514264	putative glutaminase	Amino acid biosynthesis	Glutamate family / Nitrogen assimilation
	sll0422	-0.855268	-0.701023	-0.278654	-0.128469	-0.396253	0.193588	1.23417	0.0271594	-0.398723	-0.615674	-0.769782	-0.68291	-0.704177	-0.512274	-0.192612	-0.075155	-0.173883	0.0487427	0.389358	0.689673	-0.749807	-0.744934	-0.41658	-0.729955	asparaginase	Energy metabolism	Amino acids and amines
	sll0585	0.443574	0.420951	0.511014	0.551051	0.547427	0.510978	0.218339	-0.104991	0.239053	0.313332	-0.0737732	0.319652	0.0360642	0.120644	0.220866	0.387399	0.26751	0.183352	0.173461	-0.0827878	-0.134401	-0.0418734	0.308628	0.232909	hypothetical protein	Hypothetical
Arginine and cyanophycin metabolism
argJ	sll1883	-0.0860607	-0.0512632	0.0998345	0.112714	0.149751	0.288615	0.638434	0.579675	0.12992	-0.0507307	0.0832633	-0.107752	-0.172959	-0.296643	-0.135048	-0.00840846	-0.21013	0.0069565	0.887734	1.11406	0.139121	-0.0319834	0.169077	0.0986518	arginine biosynthesis bifunctional protein ArgJ	Amino acid biosynthesis	Glutamate family / Nitrogen assimilation
argB	slr1898	-0.244068	0.109867	0.0341	0.172703	0.405685	0.209332	0.229061	-0.275242	-0.62649	-0.3924	-0.575023	-0.572287	-0.0698246	0.156754	0.347795	0.347626	0.597955	0.499233	0.621078	-0.246851	-0.373176	-0.335721	-0.24677	-0.453338	N-acetylglutamate kinase	Amino acid biosynthesis	Glutamate family / Nitrogen assimilation
argC	sll0080	0.175803	-0.245299	-0.610139	-0.952258	-1.06746	-1.21075	-0.966568	-0.264828	-0.00553983	1.13859	0.627646	1.16323	0.460872	0.101608	-0.319345	-0.658619	-0.691023	-1.04349	-0.0280976	-0.47909	-0.0326551	0.695487	1.00589	1.0283	N-acetyl-gamma-glutamyl-phosphate reductase	Amino acid biosynthesis	Glutamate family / Nitrogen assimilation
argD	slr1022	0.0890566	-0.0835838	-0.196694	-0.229176	-0.113291	-0.466063	0.0566626	0.0437986	0.095517	0.00171042	-0.10264	0.175849	0.429163	0.223403	-0.24726	-0.0978197	0.00958201	-0.271676	0.547746	0.291091	0.18306	-0.0617805	-0.0865828	0.345574	N-acetylornithine aminotransferase	Amino acid biosynthesis	Glutamate family / Nitrogen assimilation
gdhA	slr0710	-0.534156	-0.964324	-1.06678	-1.096	-1.07125	-1.10812	0.864967	0.929172	0.624635	-0.0201614	-0.118432	-0.155214	-0.310965	-0.866164	-1.12685	-1.2103	-1.16404	-1.42427	0.0529472	0.805564	0.947678	0.504024	0.499042	0.191684	glutamate dehydrogenase (NADP+)	Amino acid biosynthesis	Glutamate family / Nitrogen assimilation
arcC	sll0573	1.65051	0.383873	-0.0781781	-0.0833714	-0.245589	-0.186536	-0.565677	0.330542	0.153506	-0.449662	-0.726151	-0.246789	1.93091	0.571333	0.0413425	-0.239226	-0.33002	-0.240913	-1.5127	-0.269092	0.764966	0.599675	0.142853	-0.115258	carbamate kinase	Energy metabolism	Amino acids and amines
argF	sll0902	-0.595386	-0.439737	-0.456444	-0.462369	-0.462403	-0.49148	0.510888	0.75952	0.450415	0.014507	0.153519	-0.217719	-0.472332	-0.23506	-0.509697	-0.59944	-0.485421	-0.745383	0.741195	0.687974	0.64429	0.300406	0.373103	0.191347	ornithine carbamoyltransferase	Amino acid biosynthesis	Glutamate family / Nitrogen assimilation
argG	slr0585	-0.897168	-0.9738	-0.940791	-1.01041	-0.965783	-1.14798	1.05863	1.01542	0.126714	-0.0406998	-0.515028	-0.0572925	-0.491754	-1.05643	-1.12605	-1.21268	-1.26297	-1.28822	1.23821	1.03389	0.242953	-0.0707393	0.385814	0.288989	argininosuccinate synthetase	Amino acid biosynthesis	Glutamate family / Nitrogen assimilation
argH	slr1133	-0.639484	-0.684179	-0.587032	-0.469065	-0.606745	-0.505498	1.0653	0.864322	0.323768	-0.260326	-0.0420719	-0.407976	-0.487916	-0.83211	-0.584439	-0.700478	-0.711931	-0.702344	0.744763	1.12745	0.385718	-0.148067	0.0963592	-0.039391	L-argininosuccinate lyase	Amino acid biosynthesis	Glutamate family / Nitrogen assimilation
cphA	slr2002	-0.252195	0.121731	0.067549	0.194437	0.386941	0.196889	0.345371	0.13109	-0.409739	-0.290809	-0.262509	-0.304241	-0.476916	0.122801	0.0266996	0.189518	0.322977	0.169518	0.846425	-0.058646	-0.428762	-0.518564	-0.451785	-0.446978	cyanophycin synthetase	Other categories	Adaptations and atypical conditions
cphB	slr2001	-0.321807	-0.304053	-0.365316	-0.2697	-0.224586	-0.353149	0.741158	0.693521	0.236063	-0.115627	-0.0872757	-0.203975	-0.298075	-0.345413	-0.454114	-0.43736	-0.23276	-0.392803	0.730337	0.772515	0.258793	-0.151827	0.0736342	-0.0555243	cyanophycinase	Other categories	Adaptations and atypical conditions
Fatty acid biosynthesis
accA	sll0728	-0.0720258	-0.0555683	0.228849	0.130938	0.0845909	0.203301	0.863234	0.486473	0.179026	0.0293794	-0.257751	0.0479027	-0.0526873	-0.167842	0.0502826	0.0845234	-0.367429	-0.166464	0.254568	0.599651	0.146599	-0.059298	0.164843	0.225968	acetyl-CoA carboxylase alpha subunit	Fatty acid, phospholipid and sterol metabolism
accB	slr0435	-1.23544	-1.18849	-1.26248	-1.29719	-1.27399	-1.34169	1.35179	0.912504	0.480297	-0.089182	-0.168545	-0.309937	-0.758723	-1.05689	-1.29362	-1.23213	-1.25449	-1.37836	0.780435	1.19653	0.448774	0.143014	0.279977	0.0276336	biotin carboxyl carrier protein of acetyl-CoA carboxylase	Fatty acid, phospholipid and sterol metabolism
accC	sll0053	-0.594239	-0.215457	-0.158431	-0.146255	-0.20783	-0.0537338	-0.57234	-0.569214	-0.535587	-0.360296	-0.522895	-0.36665	-0.166163	-0.253393	-0.0294982	-0.0575443	-0.270416	-0.0787513	-0.327383	-0.803866	-0.46786	-0.373401	-0.186928	-0.271035	biotin carboxylase	Fatty acid, phospholipid and sterol metabolism
accD	sll0336	-0.317672	-0.210441	-0.188473	-0.187185	-0.0996536	-0.348773	1.03157	0.781022	0.573767	0.0981874	-0.0739725	-0.140876	-0.373222	-0.309046	-0.332868	-0.225625	-0.395379	-0.191857	0.59091	0.903331	0.500611	0.13567	0.267472	0.15269	acetyl-CoA carboxylase beta subunit	Fatty acid, phospholipid and sterol metabolism
fabD	slr2023	-0.329852	-0.0350799	-0.104877	0.0660143	-0.0847474	-0.424266	1.08788	0.386007	0.0968636	-0.284329	-0.411978	-0.538799	-0.403662	-0.0612553	-0.20834	-0.171056	0.225718	-0.25388	0.379229	0.705202	0.0800893	-0.186121	-0.0222974	-0.253614	malonyl coenzyme A-acyl carrier protein transacylase	Fatty acid, phospholipid and sterol metabolism
fabH	slr1511	0.386443	0.144075	0.0104845	-0.123492	0.053661	-0.090381	0.679178	0.660432	0.21086	0.106174	0.116105	-0.0494695	0.321936	0.202204	0.0955634	-0.0515239	0.112524	-0.158981	0.0964706	0.702087	0.308108	0.0278217	0.12098	0.112398	3-oxoacyl-[acyl-carrier-protein] synthase III	Fatty acid, phospholipid and sterol metabolism
fabF	sll1069	-1.5323	-1.15564	-1.09465	-0.988369	-0.832356	-0.92548	1.63902	0.992868	-0.0890771	-0.658429	-0.623558	-0.736578	-1.29027	-1.31625	-1.33482	-1.1559	-0.86825	-1.04183	0.653412	1.60301	-0.145231	-0.60524	-0.288779	-0.501554	3-oxoacyl-[acyl-carrier-protein] synthase II	Fatty acid, phospholipid and sterol metabolism
fabF	slr1332	-0.285883	-0.381571	-0.41376	-0.0698329	-0.180828	0.0513579	0.762395	-0.478193	-0.255347	-0.547781	-0.229574	-0.247624	-0.20755	-0.133113	0.234591	-0.184797	0.077655	-0.102353	-0.188322	-0.293043	-0.337068	-0.379227	-0.460673	-0.484677	beta ketoacyl-acyl carrier protein synthase	Fatty acid, phospholipid and sterol metabolism
fabG	sll5079	0.422925	0.151748	-0.117201	-0.0436519	0.0328988	-0.185624	0.308679	0.35059	0.401234	0.369079	0.404065	0.411925	0.28717	-0.0149851	-0.173539	-0.242268	-0.0327577	-0.426909	-0.343974	0.0138291	0.259427	0.463314	0.103445	0.249153	probable short chain dehydrogenase	Other categories	Other
fabG	slr0886	-0.738951	-0.664519	-0.785379	-0.842226	-0.607323	-0.694607	0.877368	0.531243	0.1416	-0.321351	-0.417243	-0.319432	-0.486445	-0.507782	-0.744967	-0.742841	-0.363006	-0.641212	0.400002	0.588167	0.16824	-0.0943888	-0.0168328	-0.100501	3-oxoacyl-[acyl-carrier protein] reductase	Fatty acid, phospholipid and sterol metabolism
fabG	slr1994	0.568909	0.223337	-0.044429	-0.277156	-0.349947	-0.41375	-0.760678	-0.389257	-0.216439	0.439913	0.0931719	0.659697	1.20702	0.797851	0.356529	-0.0177975	-0.192876	-0.292922	0.262556	-0.350699	-0.157466	0.191186	0.604081	0.665317	PHA-specific acetoacetyl-CoA reductase	Fatty acid, phospholipid and sterol metabolism
fabZ	sll1605	-0.799878	-0.597417	-0.563281	-0.409272	0.0757741	-0.30608	1.05947	0.0268884	-0.036064	-0.685112	-0.632823	-0.759549	-0.793917	-0.0396723	-0.425896	-0.184073	0.188245	-0.226928	0.193987	0.189635	-0.116548	-0.535623	-0.384235	-0.635759	(3R)-hydroxymyristol acyl carrier protein dehydrase	Fatty acid, phospholipid and sterol metabolism
fabI	slr1051	-0.777291	-0.671547	-0.304281	-0.517045	0.0536676	-0.313003	1.25352	0.467669	0.106081	-0.358546	-0.469883	-0.60575	-0.531935	0.00322649	-0.476951	-0.380302	0.357897	-0.176614	0.784512	0.702592	0.235035	-0.163306	-0.158521	-0.0508257	enoyl-[acyl-carrier-protein] reductase	Fatty acid, phospholipid and sterol metabolism
Others
hisD	slr0682	0.525543	0.259283	0.302624	0.471871	0.205173	0.450157	-0.46925	-0.873972	-0.307851	-0.104549	-0.0175289	0.0199242	0.248263	0.0815202	0.491991	0.403321	0.102167	0.398505	-0.546472	-0.748658	-0.353543	0.0552454	-0.334435	-0.141781	histidinol dehydrogese	Amino acid biosynthesis	Aromatic amino acid family
hisB	slr0500	0.514411	0.557856	0.620893	0.73325	0.742315	0.533411	0.25812	-0.00829638	-0.0913256	0.248193	0.104152	0.112896	0.410427	0.422796	0.484398	0.664513	0.296573	0.501228	-0.189952	0.182544	0.102811	-0.139991	0.0204307	-0.0399744	imidazoleglycerol-phosphate dehydratase	Amino acid biosynthesis	Aromatic amino acid family
tyrA	slr2081	0.281668	0.094927	0.0210511	-0.0336934	0.0254623	-0.123824	0.353474	0.401278	0.0654203	0.0208525	0.0407785	0.144729	0.218096	0.162597	0.227751	0.227393	-0.08723	0.0885932	0.214196	0.368705	0.259709	-0.0308789	0.0513328	0.200513	prephete dehydrogese	Amino acid biosynthesis	Aromatic amino acid family
sll0084	sll0084	-0.51904	0.124316	-0.0190017	0.142262	0.745994	0.563908	0.648836	0.31547	-0.660834	-0.182969	-0.777046	-0.352795	0.180538	0.273094	0.512258	0.0962196	0.609944	0.689991	0.618557	-0.038339	-0.601564	-0.647098	0.0964053	-0.346815	putative phosphatase	Amino acid biosynthesis	Aromatic amino acid family
aroQ	sll1112	0.191635	0.236449	0.555668	0.549845	0.497368	0.608177	0.018544	-0.620382	-0.466128	-0.245276	-0.189679	-0.404238	-0.136597	0.253021	0.315822	0.484498	0.572479	0.352821	-0.371091	-0.670242	-0.615662	-0.438979	-0.37227	-0.40712	3-dehydroquite dehydratase	Amino acid biosynthesis	Aromatic amino acid family
trpB	slr0543	0.197915	-0.124071	-0.260863	-0.349039	-0.146196	-0.387452	1.10923	0.608951	0.320968	0.0621579	-0.217042	0.000462278	-0.0648326	-0.0186763	-0.645905	-0.518986	0.08851	-0.467508	0.713697	0.394261	0.061679	-0.258603	0.227544	0.312558	tryptophan synthase beta subunit	Amino acid biosynthesis	Aromatic amino acid family
trpE	slr1979	-0.075913	0.0240558	0.0891647	0.0700429	-0.0259093	0.107533	0.379141	0.0469583	0.0290195	0.121178	-0.0372289	-0.132806	0.0441669	0.0794645	-0.0175062	0.192538	0.0886986	0.0118745	0.251092	0.235224	-0.0716376	-0.243132	-0.17274	0.146154	anthranilate synthase component I	Amino acid biosynthesis	Aromatic amino acid family
hisA	slr0652	0.285375	0.242759	0.210389	0.257682	0.356316	0.158863	0.52786	0.0399002	0.182121	0.0697424	0.0742955	-0.07016	0.12825	0.298974	0.195069	0.122729	0.387249	0.07807	0.132544	0.22342	0.20856	0.169952	-0.017114	-0.0935218	phosphorybosilformimino-5-amino- phosphorybosil-4-imidazolecarboxamideisomerase	Amino acid biosynthesis	Aromatic amino acid family
hisD	slr1848	-0.0580344	0.183326	0.303704	0.384831	0.319973	0.430399	-0.119485	-0.681321	-0.494386	-0.380527	-0.373927	-0.362948	-0.0868995	-0.0178218	0.333167	0.383268	0.138774	0.348085	-0.628333	-0.701655	-0.458575	-0.40287	-0.39236	-0.478826	histidinol dehydrogese	Amino acid biosynthesis	Aromatic amino acid family
hisH	slr0084	-0.262983	0.180689	0.175776	0.155748	0.366815	0.0961765	0.292987	0.0208702	0.321687	0.115247	-0.0123164	0.151992	-0.160678	0.286957	0.147551	0.151336	0.479069	0.0764522	0.167085	0.00524834	0.298525	0.204131	0.0755098	0.215715	amidotransferase HisH	Amino acid biosynthesis	Aromatic amino acid family
trpC	slr0546	-0.0812916	-0.174755	-0.151608	-0.138829	-0.143906	-0.281995	1.06356	0.469645	0.0970841	0.0630949	-0.259313	-0.0591278	-0.208217	-0.266749	-0.160861	-0.283418	-0.191113	-0.258057	0.438037	0.505269	0.0257314	0.0209344	0.0493614	0.0636011	indole-3-glycerol phosphate synthase	Amino acid biosynthesis	Aromatic amino acid family
hisF	sll1893	-0.23002	-0.266351	-0.188742	-0.0327226	-0.225848	-0.184232	0.461464	-0.116932	0.0529689	-0.129773	-0.444132	-0.329043	-0.266734	-0.286744	-0.00294381	-0.0352705	-0.151377	-0.135285	0.446708	-0.150275	-0.0303998	0.0297969	-0.0471547	-0.123409	cyclase	Amino acid biosynthesis	Aromatic amino acid family
aroK	sll1669	-0.115024	-0.217951	-0.186411	-0.0898264	-0.267534	-0.413506	0.411129	0.193748	0.199311	-0.0430322	-0.178736	-0.0958798	-0.362412	-0.0226478	-0.255683	-0.130438	0.0887264	-0.104524	0.236653	0.301725	0.106081	-0.232138	-0.0943687	0.00518231	shikimate kise	Amino acid biosynthesis	Aromatic amino acid family
sll1662	sll1662	-0.260725	-0.397161	-0.213345	0.0136972	0.141172	-0.137093	0.448073	0.212128	0.411981	-0.0370859	0.0598776	-0.0166584	-0.154721	0.193765	-0.00225666	-0.0542771	0.0568846	-0.211151	0.304576	0.347321	0.330627	0.0426825	0.0440511	0.164877	probable prephete dehydratase	Amino acid biosynthesis	Aromatic amino acid family
hisC	sll1713	-0.464967	-0.156694	-0.000687756	0.126928	0.383901	0.11471	0.910731	0.405333	0.00561331	-0.0286145	-0.572662	-0.161416	-0.0804016	0.070658	0.260631	0.0481175	0.444737	0.283853	0.10197	0.670016	-0.13908	-0.243688	0.0659654	-0.0389344	histidinol-phosphate aminotransferase	Amino acid biosynthesis	Aromatic amino acid family
aroH	sll0109	-0.417956	-0.306968	-0.25686	-0.396055	-0.448897	-0.395259	0.190626	0.512286	0.535852	0.411299	0.256938	0.242904	-0.0409143	-0.305979	-0.290992	-0.248774	-0.671849	-0.449035	0.192247	0.195905	0.4043	0.373876	0.370003	0.297926	chorismate mutase	Amino acid biosynthesis	Aromatic amino acid family
aroB	slr2130	-0.230073	0.208079	0.200715	0.400189	0.731745	0.485954	0.412859	-0.465087	-0.203414	-0.298964	-0.434784	-0.389842	0.0285266	0.425819	0.609797	0.613883	0.533606	0.838829	-0.180177	-0.466925	-0.307062	-0.288537	-0.211338	-0.424332	3-dehydroquite synthase	Amino acid biosynthesis	Aromatic amino acid family
aroC	sll1747	-0.453857	-0.192131	-0.0503642	-0.0913361	0.120687	0.0366163	1.40057	0.290611	0.0859269	-0.0784862	-0.440436	-0.246331	-0.315526	-0.0406956	-0.24379	-0.32415	-0.0364354	-0.100573	0.600081	0.657271	0.0211641	-0.0972262	0.00159987	0.00982242	chorismate synthase	Amino acid biosynthesis	Aromatic amino acid family
trpD	slr1867	-0.499441	-0.141571	-0.0170436	-0.0335404	0.0236482	0.124434	0.298229	0.128746	-0.0809322	-0.279699	-0.273841	-0.397432	-0.146883	0.0390768	0.238208	0.342804	0.222045	0.470295	-0.00574517	0.27046	0.095152	-0.0931928	0.0923501	-0.239921	anthranilate phosphoribosyltransferase	Amino acid biosynthesis	Aromatic amino acid family
hisIE	slr0608	-0.246974	0.349633	0.612712	0.602427	0.457702	0.716812	-1.4429	-0.970277	-0.950499	-0.566906	-0.705894	-0.597001	-0.149933	0.0903298	0.514436	0.623999	0.221795	0.614551	-0.891343	-1.1201	-0.807401	-0.639918	-0.51943	-0.650259	histidine biosynthesis bifunctiol protein HisIE	Amino acid biosynthesis	Aromatic amino acid family
trpF	sll0356	-0.225318	-0.121374	0.283151	0.550766	0.263793	0.720653	-0.936763	-1.01192	-0.734532	-0.630753	-0.532122	-0.547164	-0.281638	-0.0957404	0.327699	0.358643	0.245835	0.531832	-0.889739	-0.841194	-0.784475	-0.671183	-0.594963	-0.900322	N-(5'-phosphoribosyl)anthranilate isomerase	Amino acid biosynthesis	Aromatic amino acid family
trpG	slr0055	-0.536355	-0.44973	-0.414798	-0.162589	-0.0993688	-0.119031	1.15708	0.524481	-0.0250394	-0.0429291	-0.207977	-0.306849	-0.60659	-0.422501	-0.118349	-0.130637	-0.256317	0.17761	0.884723	0.901255	-0.189654	-0.350558	-0.0266663	-0.116582	anthranilate synthase component II	Amino acid biosynthesis	Aromatic amino acid family
hisC	sll1958	-0.633678	-0.319966	-0.252943	-0.198779	-0.0174071	-0.0782138	0.748081	0.0412273	0.0253068	-0.411311	-0.519733	-0.640315	-0.409495	-0.314449	-0.0980963	-0.0573389	0.0718133	0.148864	-0.226109	-0.0488237	-0.0521198	-0.344971	-0.3824	-0.408	histidinol phosphate aminotransferase	Amino acid biosynthesis	Aromatic amino acid family
aroE	slr1559	-0.358202	-0.274073	-0.260886	-0.179171	-0.242139	-0.256692	1.15586	0.541142	0.130996	-0.198125	-0.237904	-0.386771	-0.385895	-0.453726	-0.438036	-0.550634	0.0164872	-0.37847	0.456276	0.706526	0.157894	-0.0407369	-0.0725918	-0.0528517	shikimate 5-dehydrogese	Amino acid biosynthesis	Aromatic amino acid family
aroA	slr0444	-0.596625	-0.713325	-0.537803	-0.4853	-0.437948	-0.42658	1.11973	0.665754	0.31284	-0.2939	-0.353317	-0.276424	-0.463778	-0.4214	-0.767479	-0.533643	-0.476972	-0.566969	0.617245	0.858387	0.237414	-0.0389143	-0.00857776	0.102912	3-phosphoshikimate 1-carboxyvinyltransferase	Amino acid biosynthesis	Aromatic amino acid family
hisG	sll0900	-1.06023	-0.840893	-0.865678	-0.758033	-0.911616	-0.844016	1.36076	0.622034	-0.0543906	-0.615445	-0.752773	-0.797555	-0.912053	-0.611925	-1.08136	-0.937644	-0.489176	-0.830749	0.434382	0.93196	0.0476662	-0.413687	-0.316473	-0.307726	ATP phosphoribosyltransferase	Amino acid biosynthesis	Aromatic amino acid family
trpE	slr0738	-1.3186	-1.52318	-1.62627	-1.76632	-2.1308	-1.81607	1.39637	1.14612	0.623942	0.0638632	-0.17712	-0.0615439	-1.06562	-1.75704	-1.9505	-2.12362	-1.63542	-1.78598	0.548395	1.31692	0.543258	0.104929	0.396925	0.42122	anthranilate synthetase alpha-subunit	Amino acid biosynthesis	Aromatic amino acid family
trpA	slr0966	-1.51775	-1.30886	-1.24816	-1.16897	-1.33039	-1.01148	1.71326	0.980405	0.0882934	-1.0011	-1.11667	-1.2515	-1.34192	-1.42196	-1.07084	-0.708244	-0.762347	-0.931224	0.709525	1.126	0.124654	-0.174398	-0.442474	-0.57092	tryptophan synthase alpha chain	Amino acid biosynthesis	Aromatic amino acid family
thrA	sll0455	0.446151	0.145283	0.106026	-0.0262464	-0.145369	0.0312857	0.353856	0.524425	0.235391	0.269516	0.165511	0.270617	0.539979	0.278656	0.263542	0.0621132	-0.107174	0.103878	-0.00067854	0.534691	0.329131	0.238693	0.329542	0.247212	homoserine dehydrogese	Amino acid biosynthesis	Aspartate family
dapF	slr1665	0.133849	-0.393778	-0.319525	-0.590368	-0.499695	-0.630135	0.576616	0.667637	0.510502	0.329865	0.410075	0.200286	0.276857	0.0860688	-0.423628	-0.450208	-0.608744	-0.687985	0.165422	0.603424	0.602323	0.3981	0.252978	0.360761	diaminopimelate epimerase	Amino acid biosynthesis	Aspartate family
dapB	sll1058	0.144674	-0.361243	-0.465708	-0.524915	-0.59929	-0.790665	1.00303	0.766146	0.481326	-0.0447328	-0.0821207	-0.0360333	0.0218555	-0.142898	-0.39247	-0.622527	-0.67263	-0.746366	0.298614	0.658933	0.516599	0.281275	0.325946	0.273697	dihydrodipicolite reductase	Amino acid biosynthesis	Aspartate family
thrC	sll1688	0.0659818	1.15709	1.34674	1.3853	1.25076	1.14925	-1.45264	-0.824726	0.149622	0.514653	0.316588	0.20351	0.124594	1.29307	1.40405	1.51741	0.885425	1.21652	-0.303311	-0.097458	-0.40416	-0.37363	0.305015	-0.121061	threonine synthase	Amino acid biosynthesis	Aspartate family
metH	slr0212	-0.151096	-0.0474786	-0.13308	-0.225271	-0.144874	-0.23315	0.483943	0.311541	0.35665	0.235376	0.271621	0.221277	-0.636665	-0.237287	-0.347233	-0.295996	-0.238758	-0.367456	0.283146	0.250792	0.286038	0.205827	0.0688193	0.239521	5-methyltetrahydrofolate--homocysteine methyltransferase	Amino acid biosynthesis	Aspartate family
asd	slr0549	-0.318765	-0.0922292	0.189909	0.301585	0.269071	0.246874	1.33993	0.750419	0.294973	-0.116219	-0.236473	-0.131713	-0.274251	-0.317103	-0.0117022	0.1013	-0.173663	0.129131	0.68757	1.21147	0.0414345	-0.186235	0.173176	0.137263	aspartate beta-semialdehyde dehydrogenese	Amino acid biosynthesis	Aspartate family
dapA	slr0550	-0.544721	-0.268789	0.0733406	0.307324	0.285995	0.24375	1.30198	0.636834	-0.256507	-0.242923	-0.0597429	-0.293555	-0.745702	-0.57339	-0.261598	0.00515591	-0.118474	0.0983053	0.555145	1.16658	-0.370862	-0.412496	-0.159317	-0.243792	dihydrodipicolite synthase	Amino acid biosynthesis	Aspartate family
sll0006	sll0006	-0.465882	0.125606	0.0470083	-0.00517537	0.0622884	-0.0971516	1.24899	0.0470941	0.134659	-0.504119	-0.598247	-0.528271	-0.465527	-0.160319	-0.409792	-0.17412	0.0684085	-0.235827	-0.0666146	0.297998	-0.126166	-0.494262	-0.406065	-0.288568	putative aminotransferase	Amino acid biosynthesis	Aspartate family
aspC	slr0036	-0.769459	-0.237396	0.122239	0.25329	0.16817	0.492115	-1.20419	-0.755332	-1.25793	-0.800096	-1.13198	-0.841953	-0.389805	-0.292527	0.351598	0.222208	-0.00580078	0.435255	-0.385953	-1.04651	-1.07712	-0.895033	-0.631754	-0.900673	aspartate aminotransferase	Amino acid biosynthesis	Aspartate family
thrC	sll1172	-0.50068	-0.286164	-0.0769681	0.0721005	0.0832197	-0.0435331	1.56438	1.08944	0.278652	-0.260146	-0.292269	-0.525573	-0.445852	-0.39653	-0.429918	-0.184094	-0.269074	-0.345791	0.665162	1.39799	0.226784	-0.169333	0.140759	-0.0263932	threonine synthase	Amino acid biosynthesis	Aspartate family
thrB	sll1760	-0.673946	-0.482021	-0.46003	-0.400981	-0.131642	-0.211001	0.272659	-0.213119	-0.255391	-0.63217	-0.367274	-0.637025	-0.58075	-0.291092	-0.300809	-0.23896	-0.0937497	-0.267225	-0.164812	-0.072234	-0.16667	-0.458716	-0.57537	-0.635889	homoserine kise	Amino acid biosynthesis	Aspartate family
sll1564	sll1564	1.12977	0.88838	0.744789	0.72492	0.592159	0.62785	-0.564349	-0.409169	-0.415384	0.372003	-0.213026	0.386354	0.894257	0.649159	0.679106	0.646303	0.313401	0.556273	-0.490096	-0.537072	-0.514506	-0.341558	0.0481287	0.267754	putative lyase	Amino acid biosynthesis	Branched chain family
ilvB	sll1981	1.27626	1.01674	1.04539	1.10591	0.991189	0.962595	-0.920392	-0.580193	-0.0127175	0.294794	0.186717	0.193101	0.570292	0.600265	0.807064	0.943333	0.622945	0.800797	-0.276495	-1.25386	-0.25743	-0.101131	-0.0797198	-0.110677	acetolactate synthase	Amino acid biosynthesis	Branched chain family
leuC	sll1470	0.634199	0.572749	0.614795	0.589617	0.491867	0.468061	0.436967	0.0583887	0.0613731	0.422564	0.272326	0.19495	0.224325	0.164112	0.249493	0.459753	0.138239	0.316892	-0.199137	0.0443164	-0.0130732	-0.0469179	0.137872	0.0300056	3-isopropylmalate dehydratase large subunit	Amino acid biosynthesis	Branched chain family
ilvG	slr2088	0.416423	0.241529	0.248317	0.210264	-0.122642	0.0607453	-0.448885	0.137227	0.0803733	0.459073	0.275686	0.233299	0.303499	-0.0560478	-0.125498	-0.232198	-0.711469	-0.431744	-0.370035	-0.278156	0.0718149	0.113784	0.371704	0.116596	acetohydroxy acid synthase	Amino acid biosynthesis	Branched chain family
ilvN	sll0065	0.215269	0.421691	0.569948	0.603208	0.51502	0.559668	0.540905	0.270417	0.00573614	-0.19579	-0.21689	-0.256386	0.106464	0.453342	0.734617	0.866074	0.591095	0.787472	0.0671795	0.262226	0.161517	-0.0310025	-0.0841241	-0.213494	acetolactate synthase small subunit	Amino acid biosynthesis	Branched chain family
leuA	slr0186	0.151423	0.215661	0.214428	0.0161431	-0.00660426	-0.197774	0.47566	0.435512	0.437324	0.374186	0.0588156	0.13896	0.0496606	-0.0944221	-0.416394	-0.446201	-0.409634	-0.645182	0.865685	0.0970279	0.33513	0.243931	0.45036	0.414421	2-isopropylmalate synthase	Amino acid biosynthesis	Branched chain family
slr0032	slr0032	-0.139574	0.0869192	0.200028	0.308369	0.269289	0.368727	0.382674	0.0417133	0.177536	-0.0824107	-0.269235	-0.16552	-0.0836359	0.121949	0.231434	0.287927	0.219273	0.322612	-0.0681692	-0.155586	0.0236949	-0.149972	-0.0372589	-0.0745523	probable branched-chain amino acid aminotransferase	Amino acid biosynthesis	Branched chain family
ilvD	slr0452	-0.540163	-1.30076	-1.45541	-1.56108	-1.5029	-1.70526	0.81667	0.838301	0.685563	0.191232	0.0167032	0.0740647	-0.368015	-1.2645	-1.77469	-1.95823	-1.48864	-2.05109	-0.0997739	0.630778	0.781704	0.522433	0.466243	0.470109	dihydroxyacid dehydratase	Amino acid biosynthesis	Branched chain family
lysA	sll0504	-0.380815	-0.330903	-0.400639	-0.349092	-0.324113	-0.536014	1.38055	0.81371	0.374585	-0.0857688	-0.180151	-0.290557	-0.254552	-0.271285	-0.582339	-0.536918	-0.451311	-0.537883	0.182942	1.04134	0.405253	0.00791698	0.146788	-0.0154216	diaminopimelate decarboxylase	Amino acid biosynthesis	Branched chain family
sll1444	sll1444	-0.48165	-0.0795002	-0.14398	0.0183834	-0.163462	-0.0223902	0.728869	0.717214	0.491826	0.104806	-0.178883	-0.202147	-0.436336	-0.544931	-0.477565	-0.271049	-0.237177	-0.375263	1.01344	0.653009	0.365236	0.134392	0.260353	0.15494	3-isopropylmalate dehydratase small subunit	Amino acid biosynthesis	Branched chain family
leuB	slr1517	-0.532762	-0.312366	-0.137989	-0.212818	-0.192628	-0.175922	0.904389	0.602818	0.304647	-0.19534	-0.270412	-0.30991	-0.312282	-0.213403	-0.260621	-0.0956756	-0.190461	-0.0908957	0.419771	0.743751	0.262327	-0.0407076	-0.0752102	-0.23794	3-isopropylmalate dehydrogese	Amino acid biosynthesis	Branched chain family
ilvA	slr2072	-0.532428	-0.69058	-0.732658	-0.822993	-0.980491	-0.906921	1.05828	0.915966	0.318674	-0.220217	-0.0586092	-0.396242	-0.264814	-0.456	-1.00992	-0.952338	-0.69245	-0.99763	0.229328	1.14515	0.667091	0.212877	0.0109895	0.0661851	L-threonine deamise	Amino acid biosynthesis	Branched chain family
ilvC	sll1363	-1.08852	-1.0969	-1.36857	-1.33795	-1.54632	-1.62923	1.44802	0.864245	0.0140512	-0.600721	-0.885296	-0.695089	-0.839152	-1.48217	-1.83676	-1.7426	-1.94354	-2.02883	0.635664	1.36946	0.0646441	-0.305744	0.209342	0.0534847	ketol-acid reductoisomerase	Amino acid biosynthesis	Branched chain family
nifS	sll0704	1.25338	0.930401	0.751568	0.837763	0.61749	0.626971	-0.0437514	-0.196312	-0.214277	0.39349	0.302066	0.234304	0.784045	0.709445	0.602489	0.665261	0.494211	0.44367	-0.507445	-0.251486	-0.205259	-0.0521762	0.111916	0.0846843	cysteine desulfurase	Amino acid biosynthesis	Glutamate family / Nitrogen assimilation
nifS	slr0077	0.766122	0.519825	0.802406	0.885304	0.832203	0.85222	0.948558	-0.284849	-0.461193	-0.0435684	-0.245809	-0.0876283	0.143348	0.144573	0.319365	0.438548	0.236717	0.386994	0.0256774	0.365342	-0.782763	-0.660024	0.00392376	-0.0741472	cysteine desulfurase	Amino acid biosynthesis	Glutamate family / Nitrogen assimilation
gltB	sll1502	0.634801	0.204626	-0.0427608	-0.209559	-0.327691	-0.305647	-0.424282	-0.267352	0.320621	0.840432	-0.0395654	0.967873	0.738686	0.20528	-0.240288	-0.334309	0.0855598	-0.363775	-0.0708802	-0.311185	-0.069955	0.225834	0.345022	0.242128	DH-dependent glutamate synthase large subunit	Amino acid biosynthesis	Glutamate family / Nitrogen assimilation
norB	sll0450	0.707178	-1.26037	-2.32762	-2.5821	-2.77137	-2.59598	-3.15701	-0.893917	-0.0489626	1.86876	0.551832	1.65887	0.570792	-1.27859	-2.26943	-2.42141	-2.38235	-2.47717	-3.03468	-1.62007	0.310418	1.06619	1.87481	1.53993	cytochrome b subunit of nitric oxide reductase	Amino acid biosynthesis	Glutamate family / Nitrogen assimilation
cnfU, synifU	ssl2667	0.416722	0.0892962	-0.25888	-0.454955	-0.757506	-0.68676	0.270488	0.503821	0.130337	0.490619	0.322091	0.307189	0.308283	0.00541936	-0.365847	-0.531657	-0.911385	-0.8815	0.468798	0.615416	0.238886	0.259559	0.630953	0.531947	an assembly factor for iron-sulfur culsters	Amino acid biosynthesis	Glutamate family / Nitrogen assimilation
slr1653	slr1653	0.0117363	0.451557	0.755344	0.820376	0.505869	0.892236	-1.50559	-0.857952	-0.71779	-0.326346	-0.425268	-0.366134	0.0309223	0.152318	0.664352	0.657245	0.315105	0.747151	-0.616371	-1.06733	-0.626564	-0.410124	-0.336096	-0.469421	N-acyl-L-amino acid amidohydrolase	Amino acid biosynthesis	Glutamate family / Nitrogen assimilation
proA	sll0461	0.0325487	-0.398387	-0.658436	-0.741289	-0.695186	-0.777778	0.443437	0.637703	0.291974	0.224363	0.219944	0.19512	0.237943	0.0770536	-0.277256	-0.60641	-0.614796	-0.661613	0.300972	0.467844	0.513773	0.329008	0.338952	0.446509	gamma-glutamyl phosphate reductase	Amino acid biosynthesis	Glutamate family / Nitrogen assimilation
glsF	sll1499	-0.0637845	0.162138	0.0700549	0.228043	0.387906	0.0310952	0.794368	0.374936	-0.0196377	-0.292063	-0.334942	-0.335078	-0.234372	0.219173	0.158526	0.306482	0.48908	0.105916	0.603254	0.68749	-0.0154058	-0.327034	-0.216962	-0.191712	ferredoxin-dependent glutamate synthase	Amino acid biosynthesis	Glutamate family / Nitrogen assimilation
merR	sll0784	-0.277174	0.145317	0.06918	0.183673	-0.00200084	0.247996	-0.316229	-0.22275	-0.264013	-0.460353	-0.331862	-0.338103	-0.265663	0.128228	0.318795	0.115596	0.538353	0.329	0.446972	-0.388964	-0.30036	-0.0219661	-0.405623	-0.361387	nitrilase	Amino acid biosynthesis	Glutamate family / Nitrogen assimilation
sll0100	sll0100	-0.0836206	0.0525915	0.0595713	0.0349657	0.0802527	0.0924398	-0.294702	-0.232472	-0.0555268	0.222657	0.137857	0.304035	0.12326	0.0441187	0.162012	0.184741	0.248766	0.246834	0.0376255	-0.330105	0.00981503	0.160057	0.138178	0.0340366	N-acyl-L-amino acid amidohydrolase	Amino acid biosynthesis	Glutamate family / Nitrogen assimilation
nifS	slr0387	-0.161431	-0.315221	-0.353315	-0.351871	-0.337661	-0.481309	-0.0304268	0.0891136	0.374851	0.36729	0.48269	0.233292	0.153798	-0.104602	-0.353166	-0.283899	-0.14622	-0.515973	0.325158	-0.0338528	0.351112	0.523828	0.223762	0.0785533	cysteine desulfurase NifS	Amino acid biosynthesis	Glutamate family / Nitrogen assimilation
proB	slr2035	-0.318986	-0.174489	-0.263072	-0.232685	-0.540189	-0.484009	0.277711	0.269365	0.211145	0.227241	0.187528	0.0636037	-0.222354	-0.336073	-0.298365	-0.475731	-0.378441	-0.377579	0.307505	0.335002	0.26546	0.249906	0.0382383	0.0639826	glutamate 5-kise	Amino acid biosynthesis	Glutamate family / Nitrogen assimilation
slr0644	slr0644	-0.120983	-0.294653	-0.0756362	-0.0525242	-0.00634618	0.0891844	0.6978	-0.0755746	0.397669	-0.084097	-0.0469072	-0.00957686	0.0049265	0.238843	0.0417067	-0.014758	-0.0455763	-0.0105387	0.0309607	-0.0508749	-0.035306	-0.3114	0.00365313	0.149209	nitrogen regulation protein NifR3 homolog	Amino acid biosynthesis	Glutamate family / Nitrogen assimilation
proA	sll0373	-0.484198	-0.367995	0.00530267	0.0957488	0.151056	0.328606	0.837556	-0.111209	-0.155357	-0.409479	-0.273839	-0.400954	-0.417056	-0.0066794	0.0217003	0.0366724	0.33733	0.260573	0.736096	0.2628	-0.248111	-0.413109	-0.293281	-0.47206	gamma-glutamyl phosphate reductase	Amino acid biosynthesis	Glutamate family / Nitrogen assimilation
glnB	ssl0707	-0.457012	-1.11713	-1.69295	-2.09312	-2.24965	-2.23997	-0.212379	0.810079	0.378581	0.472899	0.428318	0.430107	-0.154118	-0.738656	-1.46416	-1.87125	-1.92791	-2.36186	1.54012	0.657906	0.484655	0.357332	0.433205	0.541391	nitrogen regulatory protein P-II	Amino acid biosynthesis	Glutamate family / Nitrogen assimilation
slr1529	slr1529	-0.232344	-0.565804	-0.550029	-0.549681	-0.478319	-0.39152	0.783748	0.547197	0.273501	0.0168887	-0.154448	0.0207456	-0.225165	-0.31632	-0.748233	-0.470006	-0.341004	-0.748926	0.598893	0.509467	0.218485	-0.0668322	0.166991	0.395267	nitrogen assimilation regulatory protein	Amino acid biosynthesis	Glutamate family / Nitrogen assimilation
proC	slr0661	-0.545206	-0.351586	-0.483312	-0.58756	-0.562294	-0.582384	0.589552	0.35666	0.240439	0.253565	0.16256	0.0756912	-0.394014	-0.381296	-0.534605	-0.482045	-0.686794	-0.655851	0.148812	0.308981	0.137832	0.0334009	0.0235227	0.0120857	pyrroline-5-carboxylate reductase	Amino acid biosynthesis	Glutamate family / Nitrogen assimilation
ntcB	slr0395	-0.459282	-0.20734	-0.203176	-0.249251	-0.137478	-0.34798	0.163684	-0.0213177	-0.284599	-0.253561	-0.244109	-0.147586	-0.0269729	-0.243687	-0.296929	-0.12445	0.027357	-0.0701789	0.941959	-0.323773	-0.35609	-0.340979	-0.101228	-0.119916	nitrate assimilation transcriptiol activator, LysR family protein	Amino acid biosynthesis	Glutamate family / Nitrogen assimilation
nirA	slr0898	-0.576563	-0.186575	-0.571074	-0.392614	-0.834131	-0.282454	0.647835	1.55696	-0.449203	-0.0671101	-0.123734	-0.149642	-0.789956	-0.397806	-0.486875	-0.109825	-0.30397	-0.290237	1.26484	1.66147	-0.51298	-0.623531	-0.564538	-0.722726	ferredoxin--nitrite reductase	Amino acid biosynthesis	Glutamate family / Nitrogen assimilation
slr2143	slr2143	-0.294872	-0.185658	-0.210828	-0.476435	-0.207819	-0.14331	0.755188	0.485366	0.164624	0.00162607	-0.08964	-0.244958	-0.368406	-0.461649	-0.750583	-0.477563	-0.106664	-0.378116	0.562476	0.453933	0.166739	-0.000739202	-0.0488687	0.0176417	L-cysteine/cystine lyase	Amino acid biosynthesis	Glutamate family / Nitrogen assimilation
rB	sll1454	-0.558078	-0.346125	-0.47344	-0.154168	-0.320178	-0.420105	0.143378	0.08324	-0.42995	-0.546034	-0.484944	-0.42218	-0.601911	-0.0299149	-0.358621	-0.204958	0.0203356	-0.272575	1.86214	-0.28002	-0.417663	-0.361092	-0.264168	-0.198657	ferredoxin-nitrate reductase	Amino acid biosynthesis	Glutamate family / Nitrogen assimilation
sll0601	sll0601	-0.778262	-0.683778	-0.454609	-0.602342	-0.546709	-0.345473	0.880022	0.915996	0.509625	-0.011228	0.0438973	-0.149653	-0.404464	-0.804037	-0.720372	-0.438825	-0.495945	-0.619527	0.205422	0.953332	0.530252	0.210687	0.336369	0.330164	nitrilase homolog	Amino acid biosynthesis	Glutamate family / Nitrogen assimilation
cynS	slr0899	-1.12206	-1.02452	-0.974333	-0.778056	-0.933559	-1.01238	-0.251921	1.1079	-0.44068	-0.684194	-0.604808	-0.695766	-1.36255	-0.87949	-1.31679	-0.855819	-0.354311	-0.922314	2.28763	0.805166	-0.853941	-0.892123	-0.340696	0.0729178	cyate lyase	Amino acid biosynthesis	Glutamate family / Nitrogen assimilation
cysM	sll0712	-0.0124412	-0.034084	-0.136632	-0.191607	-0.15087	-0.290882	0.79611	0.536914	0.279266	0.226171	0.019374	0.2009	-0.0247121	-0.0987644	-0.362943	-0.179675	-0.284295	-0.516339	0.326968	0.573178	0.23561	0.176302	0.131482	0.29562	cysteine synthase	Amino acid biosynthesis	Serine family / Sulfur assimilation
sir	slr0963	0.019658	0.2563	0.652345	0.73439	0.386716	0.794305	0.0584566	-0.404792	-0.192822	-0.0632328	-0.203588	0.0249827	-0.0213846	0.117912	0.473068	0.442988	0.31466	0.565416	-0.151858	-0.513683	-0.302395	-0.198931	-0.104494	-0.0767008	ferredoxin-sulfite reductase	Amino acid biosynthesis	Serine family / Sulfur assimilation
cysK	slr1842	-0.320432	-0.586029	-0.712079	-0.696038	-0.318034	-0.538863	0.377108	0.16739	0.208636	-0.102614	-0.0613669	0.192728	-0.174055	-0.160416	-0.313607	-0.396526	0.00514146	-0.413192	0.266134	-0.00613604	0.222952	0.170142	0.0678564	0.366763	cysteine synthase	Amino acid biosynthesis	Serine family / Sulfur assimilation
glyA	sll1931	-0.351638	-0.797884	-0.986973	-1.12987	-1.20633	-1.24565	0.742005	0.797475	0.373837	0.267097	0.0635473	0.140324	-0.127094	-0.643603	-0.898079	-1.0524	-1.2165	-1.20927	0.467693	0.753299	0.427552	0.225249	0.452266	0.412493	serine hydroxymethyltransferase	Amino acid biosynthesis	Serine family / Sulfur assimilation
cysE	slr1348	-0.405001	-0.29139	-0.000931283	0.114797	0.11796	0.266831	0.300897	-0.792882	-0.479322	-0.704869	-0.79212	-0.572223	-0.465879	-0.309703	-0.0438388	-0.00540848	-0.0887033	0.216852	-0.377149	-0.753484	-0.732489	-0.790743	-0.79143	-0.553737	serine acetyltransferase	Amino acid biosynthesis	Serine family / Sulfur assimilation
cysC	slr0676	-0.796591	-0.598151	-0.746894	-0.505878	-0.414827	-0.416206	1.84964	0.545077	-0.0880259	-0.618782	-0.783262	-0.827706	-0.755868	-0.550406	-0.605897	-0.732455	-0.222844	-0.342213	0.620372	0.912647	-0.312816	-0.668089	-0.580743	-0.635547	adenylylsulfate kise	Amino acid biosynthesis	Serine family / Sulfur assimilation
cysH	slr1791	-0.78887	-0.552356	-0.516639	-0.490625	-0.32422	-0.516076	1.42476	0.496175	0.0784483	-0.0405021	-0.357834	-0.30334	-0.720938	-0.434925	-0.792995	-0.508961	-0.656583	-0.782137	0.810596	1.00728	-0.194519	-0.213397	0.158799	0.108236	phosphoadenosine phosphosulfate reductase	Amino acid biosynthesis	Serine family / Sulfur assimilation
serA	sll1908	-1.01096	-0.949738	-1.09349	-1.16768	-1.02504	-1.24299	1.62923	0.928817	0.121582	-0.161874	-0.708121	-0.250079	-0.563241	-0.918334	-1.34664	-1.31188	-1.10487	-1.30511	0.850707	1.31132	0.115434	-0.156397	0.238102	0.208025	D-3-phosphoglycerate dehydrogese	Amino acid biosynthesis	Serine family / Sulfur assimilation
slr1165	slr1165	-1.00356	-0.794799	-0.552896	-0.539904	-0.499469	-0.611535	1.80145	0.889187	0.107165	-0.724647	-0.937658	-0.948183	-1.07251	-0.69323	-1.03331	-0.752113	0.0669047	-0.65027	0.699737	1.37394	0.177648	-0.341431	-0.0646805	-0.441032	sulfate adenylyltransferase	Amino acid biosynthesis	Serine family / Sulfur assimilation
slr0574	slr0574	0.893219	0.249359	0.242738	-0.0220243	0.172286	-0.183831	-0.261502	-0.167274	-0.00678823	0.309344	0.185848	0.586754	0.390827	0.223919	0.0916643	-0.255183	-0.329507	-0.333299	0.0796167	-0.012929	-0.0678563	0.111482	0.229125	0.441404	cytochrome P450	Fatty acid, phospholipid and sterol metabolism
sll1655	sll1655	1.02867	-0.409529	-0.838268	-0.845799	-0.828592	-0.890003	1.34088	0.727281	0.611366	-0.0549416	-0.803797	-0.28368	0.803819	-0.285643	-0.930128	-1.13868	-0.829723	-1.04357	-1.13636	0.688053	0.925779	0.658966	0.55286	0.126702	similar to biotin [acetyl-CoA-carboxylase] ligase	Fatty acid, phospholipid and sterol metabolism
sll0330	sll0330	0.0171466	0.296306	-0.00467798	0.273753	0.287328	0.143875	0.247414	0.0457339	0.0137224	-0.0571367	0.0146681	-0.198614	-0.163436	0.122812	0.184575	0.287082	0.126391	0.224941	-0.0839738	-0.219813	-0.132974	-0.200929	0.0501688	-0.197356	sepiapterine reductase	Fatty acid, phospholipid and sterol metabolism
slr0224	slr0224	0.0479967	0.184187	0.0536795	0.0499112	0.12407	0.0151435	0.281465	-0.0239385	0.137005	0.0857185	-0.134568	0.00273584	0.0184092	-0.026058	0.106283	0.132258	0.00126746	0.227842	0.0323055	0.180865	-0.137103	-0.103987	-0.079958	0.124388	similar to sterol C5-desaturase	Fatty acid, phospholipid and sterol metabolism
cdsA	slr1369	0.85136	0.384777	-0.0435985	-0.239919	-0.360053	-0.569758	0.108624	0.136747	0.260728	0.50069	0.353433	0.57541	0.776127	0.41958	0.145305	-0.066116	-0.465498	-0.163674	-0.170993	0.0185723	0.245132	0.328184	0.444074	0.433252	phosphatidate cytidylyltransferase	Fatty acid, phospholipid and sterol metabolism
gldA	slr1167	0.644322	0.477028	0.532945	0.642113	0.518867	0.493505	0.271309	-0.186187	0.20229	0.523555	0.0668825	0.397057	0.315742	0.335961	0.272942	0.376247	0.187311	0.272287	0.362101	-0.244794	0.0373327	0.202235	0.350217	0.107076	glycerol dehydrogese	Fatty acid, phospholipid and sterol metabolism
slr0089	slr0089	0.386904	-0.0071267	-0.291409	-0.474849	-0.602327	-0.616603	-0.347738	-0.106665	0.158752	0.575808	0.574302	0.611173	0.16685	-0.155547	-0.35782	-0.62021	-0.446952	-0.766872	0.345354	-0.543945	-0.0355226	0.356442	0.470508	0.744405	gamma-tocopherol methyltransferase	Fatty acid, phospholipid and sterol metabolism
desB	sll1441	-0.0160305	0.389575	0.220355	0.121133	-0.200626	0.18388	0.226992	-0.346111	-0.264126	-0.233127	-0.133176	-0.567431	-0.145569	-0.200732	-0.065172	-0.0880814	0.089823	0.0297524	0.0794094	-0.28591	-0.191904	-0.352176	-0.44031	-0.459049	acyl-lipid desaturase (omega-3)	Fatty acid, phospholipid and sterol metabolism
slr2124	slr2124	0.167994	0.054268	0.124595	0.116336	0.173507	-0.11175	0.608647	0.578051	0.167253	0.193233	0.344047	0.176361	-0.245191	-0.0441711	-0.115225	-0.115555	-0.422529	-0.316671	0.710582	0.433261	0.156755	0.0206626	0.107661	0.185419	3-oxoacyl-[acyl-carrier protein] reductase	Fatty acid, phospholipid and sterol metabolism
slr1755	slr1755	-0.16607	-0.250993	-0.286177	-0.14838	-0.00981683	-0.123843	0.402086	0.194508	0.20653	0.0471807	-0.0428446	0.0900845	-0.0937164	-0.274902	-0.0819267	-0.0386967	-0.271192	-0.0671294	0.290043	-0.00142388	0.105771	-0.0286223	-0.150098	-0.0712375	D+ dependent glycerol-3-phosphate dehydrogese	Fatty acid, phospholipid and sterol metabolism
slr0054	slr0054	-0.112124	-0.0678089	-0.0542687	0.0745812	0.161366	0.0890723	-0.135987	-0.338103	-0.297996	-0.402067	-0.261812	-0.22403	-0.18309	0.121812	0.121221	0.154085	0.311351	0.262604	0.883249	-0.369373	-0.214212	-0.195209	-0.261125	-0.297673	diacylglycerol kise	Fatty acid, phospholipid and sterol metabolism
phaA	slr1993	-0.0831337	0.286809	0.35102	0.338079	0.526138	0.485185	-1.19834	-0.802894	-0.692321	-0.293317	-0.470085	-0.164327	0.115744	0.18626	0.602173	0.578104	0.343192	0.636593	-0.611539	-0.841434	-0.511987	-0.284479	-0.285242	-0.252474	PHA-specific beta-ketothiolase	Fatty acid, phospholipid and sterol metabolism
sll1522	sll1522	-0.0531868	-0.246473	-0.248765	-0.221223	0.0778476	-0.118705	0.527117	0.510846	0.254844	0.241447	0.209663	0.147648	-0.140012	-0.306587	-0.413422	-0.189461	-0.177987	-0.17865	0.239313	0.377907	0.235718	-0.060121	0.0637835	0.190567	CDP-diacylglycerol--glycerol-3-phosphate 3-phosphatidyltransferase	Fatty acid, phospholipid and sterol metabolism
slr1609	slr1609	-0.138203	-0.159931	-0.0499156	-0.166577	0.486704	-0.0216603	0.605883	0.197773	0.241891	-0.00915617	-0.104619	-0.0212223	-0.204099	0.282084	-0.0149958	-0.0357456	0.360842	-0.0411264	0.724856	0.285627	0.150116	0.000452466	-0.050459	0.135952	long-chain-fatty-acid CoA ligase	Fatty acid, phospholipid and sterol metabolism
glpD	sll1085	-0.190446	-0.0595407	-0.060063	-0.171747	-0.289613	-0.00950538	0.0923408	0.141449	0.0792607	0.139557	0.217926	0.3476	-0.212745	-0.142089	-0.232633	-0.345139	0.151908	-0.205796	0.465768	0.117205	-0.0215787	-0.009901	0.151477	0.167515	glycerol-3-phosphate dehydrogese	Fatty acid, phospholipid and sterol metabolism
shc	slr2089	-0.236336	-0.508092	-0.159131	0.0198237	-0.305593	-0.0325421	0.0567721	-0.744271	-0.523852	-0.743809	-0.555072	-0.600809	-0.45858	-0.593775	-0.107017	-0.00315734	-0.345417	0.0239588	-0.393831	-0.699722	-0.611298	-0.412778	-0.815366	-0.604917	squalene-hopene-cyclase	Fatty acid, phospholipid and sterol metabolism
sqdX	slr0384	-0.403309	-0.391399	-0.383592	-0.31004	-0.202714	-0.152661	1.09147	0.851715	-0.0845203	-0.187629	-0.272046	-0.422627	-0.499248	-0.481619	-0.427505	-0.308947	0.0610593	-0.134953	0.581631	0.953642	0.102437	-0.337312	-0.309759	-0.413035	sulfoquinovosyldiacylglycerol biosynthesis protein SqdX	Fatty acid, phospholipid and sterol metabolism
rubA	slr2033	-0.589834	-0.495902	-0.620022	-0.437815	-0.595441	-0.649073	1.17865	0.778774	0.170587	-0.244617	-0.0298884	-0.474453	-0.354561	-0.323036	-0.586844	-0.633631	-0.268776	-0.682996	0.640767	0.971249	0.292477	0.0436655	-0.156001	-0.202009	membrane-associated rubredoxin, essential for photosystem I assembly	Fatty acid, phospholipid and sterol metabolism
sll0418	sll0418	-0.640727	-0.47226	-0.477359	-0.408791	-0.285635	-0.419803	0.61766	-0.856956	-0.0107575	-0.375015	-0.339302	-0.338455	-0.5923	-0.417613	-0.553699	-0.538889	-0.0931411	-0.469897	0.709099	-0.0921293	-0.173964	-0.258851	-0.451067	-0.313463	2-methyl-6-phytylbenzoquinone methyltransferase	Fatty acid, phospholipid and sterol metabolism
glpK	slr1672	-0.825852	-0.993967	-0.809852	-0.845087	-0.826854	-0.966958	-0.0742185	-0.0793307	0.12806	1.03488	0.639844	1.16184	-0.83495	-0.44658	-0.867809	-0.925301	-0.432546	-0.797313	0.386098	0.0780747	0.0534157	0.228273	0.549823	0.891581	glycerol kise	Fatty acid, phospholipid and sterol metabolism
plsX	slr1510	-1.32705	-1.2515	-1.28462	-1.18908	-1.01185	-1.00776	1.32406	1.01232	0.411431	-0.188404	-0.377945	-0.440001	-1.07411	-1.10351	-1.28191	-1.18868	-0.866288	-1.17145	0.814236	0.800804	0.364989	-0.00925212	-0.0149123	-0.0843343	fatty acid/phospholipid synthesis protein PlsX	Fatty acid, phospholipid and sterol metabolism
slr0776	slr0776	-1.02876	-1.0438	-0.898405	-0.949674	-0.84868	-0.650564	1.21459	1.05049	0.47709	-0.0810372	0.199407	-0.375065	-0.729958	-0.893331	-1.36201	-0.919954	-0.825742	-1.01597	0.5413	1.17231	0.596082	0.160479	0.229388	0.086334	UDP-3-o-[3-hydroxymyristoyl] glucosamine n-acyltransferase	Fatty acid, phospholipid and sterol metabolism
desA	slr1350	-1.23818	-1.0081	-0.878195	-0.807965	-0.657383	-0.70986	1.7808	0.231204	-0.237571	-0.560539	-0.877466	-0.711095	-1.15985	-1.02292	-1.16814	-1.01013	-0.702599	-1.15437	0.738444	0.980001	-0.563882	-0.799796	-0.219297	-0.145307	acyl-lipid desaturase (delta 12)	Fatty acid, phospholipid and sterol metabolism
desC,des9	sll0541	-1.48747	-1.01653	-1.09038	-1.00497	-0.965981	-1.11186	0.52598	0.83912	0.230798	0.401524	0.522814	0.252695	-1.05386	-0.966613	-1.15914	-0.921615	-0.711479	-1.12152	1.03342	1.09268	0.44195	0.410946	0.575221	0.609237	acyl-lipid desaturase (delta 9)	Fatty acid, phospholipid and sterol metabolism
sqdB	slr1020	-1.59042	-1.68301	-1.59014	-1.63704	-1.55712	-1.47432	1.70624	1.42722	0.641396	-0.458004	-0.340073	-0.792749	-1.27542	-1.69334	-2.03283	-1.81672	-1.7694	-1.98497	0.665041	1.50809	0.50146	-0.0619187	0.00571559	-0.0159542	sulfolipid biosynthesis protein SqdB	Fatty acid, phospholipid and sterol metabolism
desD	sll0262	-1.07047	-0.901795	-1.02355	-0.970891	-0.827013	-0.84731	1.65582	0.674889	0.121075	-0.393306	-0.677462	-0.595516	-0.99074	-1.07724	-1.44263	-1.09039	-0.601242	-1.17083	1.03811	1.03634	-0.400389	-0.633645	0.0186925	-0.0300226	acyl-lipid desaturase (delta 6)	Fatty acid, phospholipid and sterol metabolism
acpP	ssl2084	-2.1051	-1.66503	-1.47816	-1.34839	-1.3018	-1.40879	1.72083	1.45999	0.197103	-0.73482	-0.894268	-1.10628	-1.58627	-2.07444	-2.12367	-1.70925	-1.81429	-1.76786	0.765149	1.90438	0.0364016	-0.688583	-0.421677	-0.549944	acyl carrier protein	Fatty acid, phospholipid and sterol metabolism

## Sheet: Transcription and translation
DNA replication		D1-1	D3-1	D5-1	D7-1	D9-1	D11-1	L1-1	L3-1	L5-1	L71	L9-1	L11-1	D1-2	D3-2	D5-2	D7-2	D9-2	D11-2	L1-2	L3-2	L5-2	L7-2	L9-2	L11-2	Function	Subsystem	Specific subsystem
dnaE (α)	sll1572	-0.0308062	0.0341772	-0.045774	-0.191802	0.18569	-0.00778686	-0.593359	-0.694948	-0.408676	0.0363783	-0.21034	0.264089	0.0638748	0.0338206	0.266277	0.166815	0.323628	0.233136	-0.495089	-0.602053	-0.621801	-0.270785	-0.0968309	0.0853341	DNA polymerase III alpha subunit [Contains: Ssp dnaE intein]	DNA replication, restriction, modification, recombination, and repair
dnaE (α)	slr0603	0.0849177	-0.0130353	-0.140234	-0.286605	-0.365861	-0.25347	0.328193	0.201249	0.31076	0.294076	0.0104947	0.315853	0.366623	-0.131275	-0.346069	-0.25959	-0.449969	-0.544726	0.306894	-0.0734845	0.141877	0.121402	0.0823148	0.418831	DNA polymerase III alpha subunit [Contains: Ssp dnaE intein]	DNA replication, restriction, modification, recombination, and repair
dnaX (γ, τ)	sll1360	0.131801	0.0490473	-0.0178366	-0.0134289	0.0375627	-0.184188	0.246888	0.0211276	0.164573	-0.0248767	-0.126987	-0.100762	0.286774	0.385261	0.157973	0.0648616	0.196023	-0.081493	-0.0878387	0.0755843	-0.0927441	0.0735777	0.0725163	0.407349	DNA polymerase III subunit gamma/tau [Contains: Ssp dnaX intein]	DNA replication, restriction, modification, recombination, and repair
dnaX (δ')	slr0446	-0.165112	0.0126502	0.0212065	0.189425	0.458817	0.33606	-0.237112	-0.672213	-0.0970444	-0.416425	-0.2104	-0.095896	0.04472	0.29621	0.416781	0.465768	0.496734	0.562472	-0.353797	-0.601114	-0.303158	-0.256331	-0.323334	-0.315057	DNA polymerase III delta' subunit	DNA replication, restriction, modification, recombination, and repair
dnaX (δ)	sll0544	0.418576	0.301394	0.550211	0.708651	0.444516	0.557665	0.350837	-0.290312	-0.157226	-0.0759975	-0.462406	-0.0303446	0.305259	0.145007	0.318865	0.450201	0.119374	0.629086	0.0161225	-0.432472	-0.435641	-0.329095	-0.415233	-0.0423076	hypothetical protein	Hypothetical
dnaN (β)	slr0965	-0.731681	-0.636535	-0.480137	-0.423965	-0.338044	-0.235319	1.10533	0.0750305	-0.0253379	-0.291432	-0.42672	-0.361161	-0.511987	-0.15984	-0.04126	-0.156618	0.238332	0.188591	0.569421	0.563731	-0.298072	-0.350814	-0.0762394	-0.157685	DNA polymerase III beta subunit	DNA replication, restriction, modification, recombination, and repair
ssb	slr0925	0.0557998	-0.122827	-0.363886	-0.449285	-0.607467	-0.675007	0.285304	0.825214	0.563035	0.541792	0.493082	0.410175	0.0941187	-0.214159	-0.577231	-0.633406	-1.01845	-0.916656	0.710598	0.402466	0.423324	0.273084	0.503696	0.453796	single-stranded DNA-binding protein	DNA replication, restriction, modification, recombination, and repair
dnaG	sll1868	0.095257	0.10392	-0.207617	-0.396486	-0.451377	-0.355269	-0.202033	0.340613	0.562182	0.429656	0.532236	0.510912	0.0542611	-0.200515	-0.437367	-0.27495	-0.385432	-0.792496	0.587843	0.0551625	0.342545	0.416133	0.292213	0.349437	DNA primase	DNA replication, restriction, modification, recombination, and repair
dnaB	slr0833	0.0397149	0.380567	0.664942	0.711668	0.891516	0.962038	-0.766355	-0.599643	-0.678572	-0.16729	-0.405267	-0.321065	0.256193	0.55738	0.925467	0.988171	0.887668	1.15621	-0.513585	-0.632342	-0.358482	-0.13551	-0.117725	-0.372139	replicative DNA helicase [Contains: Ssp dnaB intein]	DNA replication, restriction, modification, recombination, and repair
ligA	sll1209	-0.360837	-0.337828	-0.389798	-0.414649	-0.150441	-0.0570468	0.370283	0.0288907	-0.181012	-0.0519309	-0.0355622	-0.0594931	-0.397089	0.168605	-0.00679019	-0.251817	0.0901851	0.11684	0.288975	0.224757	-0.081239	-0.136041	-0.00639938	-0.17714	DNA ligase	DNA replication, restriction, modification, recombination, and repair
polA	slr0707	-0.028141	0.0930549	0.0852071	0.0642489	0.396779	0.0531677	0.296441	-0.161129	-0.0611718	-0.332	-0.279479	-0.31528	-0.0929208	0.323301	0.402936	0.424516	0.392544	0.384609	-0.0313501	-0.0832144	-0.0359683	-0.195774	-0.107161	-0.199884	DNA polymerase I	DNA replication, restriction, modification, recombination, and repair
rnhA	slr0080	-0.334284	-0.0892111	-0.383875	-0.218256	-0.0229041	-0.446931	0.794348	0.331411	0.20948	-0.0588122	-0.0221923	-0.131927	-0.257805	-0.109189	-0.389784	-0.292354	0.10704	-0.332472	0.437019	0.575597	0.0889415	-0.221748	-0.274883	-0.0324987	ribonuclease H	Transcription	Degradation of RNA
rnhB	slr1130	-0.155086	-0.251366	-0.222204	0.0367771	0.00871143	0.0353	0.429796	0.173051	-0.167476	-0.104397	0.0733915	-0.0629514	-0.557361	0.0797069	-0.140718	0.082469	-0.0584587	0.0847603	0.131819	0.504709	0.0321503	-0.145805	0.103883	-0.019254	ribonuclease HII	Transcription	Degradation of RNA
RNA polymerase
rpoA (α)	sll1818	-1.74861	-1.60941	-1.30443	-0.9527	-1.05126	-1.06789	1.94607	0.856146	-0.866047	-1.20265	-0.936971	-1.32739	-2.00396	-2.09691	-1.65952	-1.47281	-1.40114	-1.47766	0.692272	2.39669	-0.856629	-1.17399	-0.729274	-0.66522	RNA polymerase alpha subunit	Transcription	RNA synthesis, modification, and DNA transcription
rpoB (β)	sll1787	-1.07317	-0.950658	-0.770753	-0.618355	-0.714574	-0.870488	2.12715	0.790847	-0.218854	-0.560741	-0.512402	-0.68488	-1.41927	-1.66607	-1.4354	-1.25644	-1.22172	-1.46823	1.25742	1.78306	-0.633713	-1.09866	-0.269243	-0.20184	RNA polymerase beta subunit	Transcription	RNA synthesis, modification, and DNA transcription
rpoC1 (β')	slr1265	-0.57926	-0.489726	-0.723674	-0.6345	-0.83032	-0.797426	0.874016	0.263001	-0.108368	0.0961405	-0.378112	0.0735153	-0.120776	-0.58165	-0.594038	-0.644726	-0.966184	-0.768649	0.667565	0.737572	-0.177678	-0.0775668	0.309686	0.148418	RNA polymerase gamma-subunit	Transcription	RNA synthesis, modification, and DNA transcription
rpoC2 (β')	sll1789	-1.84952	-1.4067	-1.33322	-1.18053	-0.769592	-1.17011	1.27353	0.733414	-0.240919	-0.544069	-0.297231	-0.438093	-2.24608	-1.08107	-1.45684	-1.16654	-0.686528	-1.17965	1.18693	0.81195	-0.0994137	-0.393819	-0.13366	0.228973	RNA polymerase beta prime subunit	Transcription	RNA synthesis, modification, and DNA transcription
(ω)	ssl2982	-0.153848	-0.0211177	0.00577072	-0.0462523	0.0383031	-0.0350084	1.1271	0.744341	0.254304	0.187725	-0.0488209	-0.086903	-0.319611	-0.413612	-0.48825	-0.289177	-0.527125	-0.506072	0.769699	0.754524	0.126717	-0.159572	0.0655569	0.137981	probable DNA-directed RNA polymerase omega subunit	Hypothetical
sigG	slr1545	-0.483772	-0.591241	-0.753408	-1.06838	-1.512	-1.29222	-1.25401	0.514936	0.880646	1.03618	0.798718	0.742374	0.331868	0.120371	-0.649515	-1.01075	-1.59331	-1.58657	0.246502	-0.100705	0.633344	0.65028	0.731494	0.199836	RNA polymerase ECF-type (group 3) sigma-E factor	Transcription	RNA synthesis, modification, and DNA transcription
sigD	sll2012	0.0722665	0.0522288	0.156626	-0.0889287	-0.0862485	-0.0413315	-0.753357	-0.315317	0.157114	0.0772674	0.209908	0.260215	0.025015	0.278352	0.326129	0.581478	0.0856223	0.187764	-0.0373897	-0.214906	0.0915336	0.283943	0.0948007	0.221465	group2 RNA polymerase sigma factor SigD	Transcription	RNA synthesis, modification, and DNA transcription
sigE	sll1689	-1.88726	-1.62491	-1.81259	-1.68598	-1.78669	-1.81183	-1.82403	-0.0207438	0.259412	1.40308	1.26151	1.14067	-1.95172	-1.61278	-2.03889	-1.90482	-1.20789	-1.65212	-0.629783	0.0443283	0.710652	1.26328	1.26363	0.778116	group2 RNA polymerase sigma factor SigE	Transcription	RNA synthesis, modification, and DNA transcription
sigH	sll0856	1.52209	1.12136	1.27523	1.34555	1.25263	1.46316	-1.55259	-0.615565	-0.49857	-0.12493	-0.000528124	-0.11822	0.772744	0.737419	1.11138	1.466	1.20251	1.35224	-0.86712	-0.95324	-0.313211	-0.242875	-0.379491	-0.492465	RNA polymerase ECF-type (group 3) sigma-E factor	Transcription	RNA synthesis, modification, and DNA transcription
sigB	sll0306	0.895983	0.635946	0.52051	0.651514	0.766308	0.875137	-0.680338	-0.0616958	0.305534	0.277337	0.189565	0.275244	0.719704	0.477672	0.520266	0.641538	0.178447	0.913888	-0.292983	0.0563964	0.299138	0.156292	0.370314	-0.00806302	RNA polymerase group 2 sigma factor	Transcription	RNA synthesis, modification, and DNA transcription
sigI	sll0687	0.217838	0.354801	0.748726	0.923867	0.854703	0.824236	-0.16814	-0.39917	-0.24667	-0.285708	-0.190908	-0.381786	0.00679831	0.314655	0.559325	0.659859	0.398812	0.872441	-0.0724913	-0.379312	-0.369213	-0.226582	-0.181841	-0.394576	RNA polymerase ECF-type (group 3) sigma factor	Transcription	RNA synthesis, modification, and DNA transcription
sigC	sll0184	0.942746	0.756651	0.943156	1.215	0.865972	1.04474	-0.688481	-0.686073	-0.243297	0.144521	-0.119553	-0.0465762	0.268641	0.558464	1.00067	1.02366	0.769797	1.19674	-0.125969	-1.06498	-0.407484	-0.278738	-0.29359	-0.36753	group2 RNA polymerase sigma factor SigC	Transcription	RNA synthesis, modification, and DNA transcription
sigA	slr0653	-0.23155	0.311131	0.497539	0.523249	0.459164	0.151735	0.654741	0.65978	0.757305	0.366464	0.0495642	0.0235579	-0.0999773	-0.123163	-0.0144482	0.217006	-0.04717	-0.0208607	0.875431	0.22001	0.248822	-0.0247973	0.241067	0.0138823	principal RNA polymerase sigma factor SigA	Transcription	RNA synthesis, modification, and DNA transcription
sigF	slr1564	0.529723	0.261496	0.304328	0.535325	0.399011	0.520445	-0.0186292	-0.0030551	0.504808	0.647477	0.12503	0.431696	0.201726	0.130079	-0.0105341	0.107217	0.201421	0.555012	-0.117833	-0.406281	0.189011	0.32658	0.354107	0.38778	group 3 RNA polymerase sigma factor	Transcription	RNA synthesis, modification, and DNA transcription
Ribosome
rpsJ	sll1101	-1.3232	-0.626763	-0.432804	-0.194456	-0.226926	-0.397877	2.3778	0.567478	-0.680682	-0.925309	-0.880996	-1.05577	-1.87063	-1.17312	-1.12579	-0.649972	-0.334413	-0.661658	0.680176	1.94754	-0.610161	-1.00892	-0.5013	-0.254648	30S ribosomal protein S10	Translation	Ribosomal proteins: synthesis and modification
rplC	sll1799	-1.97234	-0.133659	-0.123599	-0.308847	-0.710962	-0.75911	1.92789	0.760512	-1.34104	-2.38834	-2.33815	-2.45915	-0.942478	0.186228	-0.240898	-0.372177	-1.12389	-0.913004	-0.897379	2.27945	-1.31072	-1.85898	-1.48404	-1.58984	50S ribosomal protein L3	Translation	Ribosomal proteins: synthesis and modification
rplD	sll1800	-2.38481	-0.921064	-0.679526	-0.974051	-1.02224	-1.22933	2.68103	0.65008	-1.42404	-1.92647	-1.80359	-2.15873	-1.75149	-0.43944	-0.92471	-1.07268	-1.12609	-1.42452	-0.917499	2.56147	-1.14962	-1.80047	-0.881225	-1.61295	50S ribosomal protein L4	Translation	Ribosomal proteins: synthesis and modification
rplW	sll1801	-1.15796	-0.00616498	-0.0514712	0.0823547	0.0533526	-0.0378973	1.52147	0.0396208	-0.968589	-0.813935	-1.09086	-1.24338	-0.807396	0.0714466	0.0408664	-0.0417304	0.121813	0.0398986	-0.769566	1.14278	-0.798831	-1.00936	-0.415404	-0.898952	50S ribosomal protein L23	Translation	Ribosomal proteins: synthesis and modification
rplB	sll1802	-3.01957	-1.23697	-1.00579	-1.05039	-1.31977	-1.29738	2.34912	0.824889	-1.13176	-1.7796	-1.61233	-1.95748	-2.63681	-0.990217	-1.1651	-1.31863	-1.43232	-1.54244	-0.794328	2.27572	-1.18522	-1.80922	-0.774952	-1.19013	50S ribosomal protein L2	Translation	Ribosomal proteins: synthesis and modification
rpsS	ssl3432	-2.90009	-1.44208	-1.12108	-1.08475	-1.37877	-1.38988	2.09619	0.781977	-1.06376	-1.82958	-1.43258	-1.92457	-2.74814	-1.13224	-1.21536	-1.36684	-1.49171	-1.53516	-0.69736	2.41443	-0.987829	-1.83278	-0.993269	-1.08746	30S ribosomal protein S19	Translation	Ribosomal proteins: synthesis and modification
rplV	sll1803	-3.02883	-1.26779	-0.946536	-0.965108	-1.34403	-1.39947	2.33852	0.8881	-1.03906	-1.8562	-1.35323	-1.86763	-2.9123	-1.15667	-1.12397	-1.2979	-1.57762	-1.55202	-0.637836	2.21412	-0.942658	-1.61664	-0.861347	-0.90671	50S ribosomal protein L22	Translation	Ribosomal proteins: synthesis and modification
rpsC	sll1804	-2.3364	-1.05159	-0.875227	-0.776232	-0.79904	-1.07212	2.05546	1.03232	-1.0505	-1.51801	-1.34947	-1.79166	-2.40159	-0.838119	-1.12711	-1.10894	-0.650024	-1.21111	-0.602511	2.18159	-0.847115	-1.45479	-0.679508	-0.906187	30S ribosomal protein S3	Translation	Ribosomal proteins: synthesis and modification
rplP	sll1805	-2.59275	-1.39768	-0.835567	-0.894002	-1.27637	-1.18204	2.26665	1.04965	-1.01636	-1.6944	-1.39675	-1.60202	-2.51731	-1.33309	-1.18025	-1.29984	-1.55488	-1.52314	-0.480658	2.21736	-0.809898	-1.49151	-0.93375	-0.810148	50S ribosomal protein L16	Translation	Ribosomal proteins: synthesis and modification
rpmC	ssl3436	-2.85329	-1.51702	-1.15441	-1.0984	-1.1752	-1.39926	2.1712	1.278	-0.945135	-1.66711	-1.49564	-1.75898	-3.09509	-1.36591	-1.47834	-1.53143	-1.03031	-1.67749	-0.591459	2.46532	-0.771452	-1.52646	-0.826936	-0.86523	50S ribosomal protein L29	Translation	Ribosomal proteins: synthesis and modification
rpsQ	ssl3437	-2.76175	-1.53395	-1.07156	-0.999966	-1.26758	-1.17432	2.26252	1.15603	-0.794005	-1.6254	-1.35331	-1.55304	-2.72327	-1.39606	-1.15158	-1.304	-1.40615	-1.18093	-0.512114	2.31822	-0.77181	-1.38158	-0.934952	-0.927522	30S ribosomal protein S17	Translation	Ribosomal proteins: synthesis and modification
rplN	sll1806	-3.02368	-1.69273	-1.32871	-1.16827	-1.25214	-1.44441	2.05051	1.17809	-0.937356	-1.66018	-1.47328	-1.60285	-3.11538	-1.61088	-1.37683	-1.43814	-1.3401	-1.50488	-0.622339	2.21045	-0.811963	-1.51491	-0.973233	-0.954576	50S ribosomal protein L14	Translation	Ribosomal proteins: synthesis and modification
rplX	sll1807	-3.07626	-1.92498	-1.36803	-1.21491	-1.34525	-1.49552	2.09644	1.3847	-0.857396	-1.71292	-1.4532	-1.64414	-3.48359	-1.80342	-1.74178	-1.73246	-1.5563	-1.80387	-0.687338	2.5476	-0.716402	-1.45168	-0.849417	-0.797605	50S ribosomal protein L24	Translation	Ribosomal proteins: synthesis and modification
rplE	sll1808	-2.8216	-1.93468	-1.29174	-1.14754	-1.16855	-1.40284	1.99002	1.26889	-0.913496	-1.63806	-1.61344	-1.62343	-3.2371	-1.64897	-1.5048	-1.60956	-1.10969	-1.58603	-0.656424	2.32672	-0.769631	-1.45932	-0.861227	-0.932928	50S ribosomal protein L5	Translation	Ribosomal proteins: synthesis and modification
rpsN	slr0628	-0.25539	0.174945	0.244014	0.197242	0.0316638	0.0507856	0.773294	0.667391	0.123725	0.189867	0.0471559	-0.0231313	-0.0422216	-0.0420364	-0.459791	-0.190704	-0.592137	-0.535295	0.49014	1.11237	0.0314733	-0.055388	0.106321	-0.0143746	30S ribosomal protein S14	Translation	Ribosomal proteins: synthesis and modification
rpsH	sll1809	-2.53706	-1.91428	-1.12357	-0.952068	-1.1022	-1.16916	2.03367	1.2189	-0.892601	-1.75498	-1.53796	-1.58142	-3.09595	-2.04833	-1.30119	-1.27858	-1.50217	-1.37216	-0.596089	2.18346	-0.639477	-1.35667	-0.971319	-0.854069	30S ribosomal protein S8	Translation	Ribosomal proteins: synthesis and modification
rplF	sll1810	-2.54388	-1.91321	-1.20593	-1.1697	-1.3064	-1.3476	2.04167	1.33416	-0.751862	-1.36452	-1.2718	-1.34756	-2.85933	-1.93515	-1.48269	-1.57435	-1.39189	-1.53828	-0.427628	2.27401	-0.559845	-1.18251	-0.620017	-0.728658	50S ribosomal protein L6	Translation	Ribosomal proteins: synthesis and modification
rplR	sll1811	-1.92214	-1.44143	-1.12893	-0.981235	-0.988955	-1.02049	1.58239	0.861347	-0.728537	-1.05847	-1.05948	-1.00077	-2.01199	-1.07032	-1.13332	-1.20896	-0.811014	-1.13948	-0.488416	1.63567	-0.561039	-0.930629	-0.634822	-0.598339	50S ribosomal protein L18	Translation	Ribosomal proteins: synthesis and modification
rpsE	sll1812	-1.94668	-1.39416	-1.09587	-0.997118	-1.0316	-1.11967	1.75713	1.03993	-0.563058	-1.01167	-0.990224	-1.06539	-2.04597	-1.29856	-1.13827	-1.2078	-1.26919	-1.11189	-0.344464	1.92426	-0.433702	-0.963669	-0.575765	-0.622865	30S ribosomal protein S5	Translation	Ribosomal proteins: synthesis and modification
rplO	sll1813	-1.62697	-1.6229	-1.07545	-0.958945	-1.44867	-1.12495	1.86216	1.21757	-0.599946	-0.998457	-0.965207	-0.98946	-1.77506	-1.80381	-1.25684	-1.32411	-1.66821	-1.43025	-0.292313	2.05198	-0.504691	-0.949895	-0.490558	-0.642712	50S ribosomal protein L15	Translation	Ribosomal proteins: synthesis and modification
rpl36	sml0006	-0.468958	0.0544337	0.287349	0.283751	0.132458	0.169794	1.00224	0.306964	-0.495295	-0.463589	-0.56737	-0.565419	-0.259055	-0.30026	-0.236449	-0.0364345	-0.435412	-0.148509	0.253976	1.48504	-0.586341	-0.600366	-0.471776	-0.435333	50S ribosomal protein L36	Translation	Ribosomal proteins: synthesis and modification
rpsM	sll1816	-1.25082	-0.795957	-0.405103	-0.086143	-0.381207	-0.217458	2.01811	0.618218	-0.814585	-1.11847	-1.50953	-1.52061	-1.17229	-1.37357	-1.24484	-0.872703	-1.21784	-0.953881	0.535424	1.96313	-1.19493	-1.58039	-0.858879	-0.910902	30S ribosomal protein S13	Translation	Ribosomal proteins: synthesis and modification
rps11	sll1817	-1.53552	-1.23182	-0.885208	-0.504302	-0.61974	-0.727392	2.00296	0.838352	-1.04799	-1.54365	-1.49924	-1.63137	-1.43123	-1.7227	-1.49791	-1.12738	-1.12989	-1.1217	0.51532	2.39541	-1.19975	-1.73862	-0.921571	-1.03168	30S ribosomal protein S11	Translation	Ribosomal proteins: synthesis and modification
rpsD	slr0469	-1.1048	-0.679911	-0.399833	-0.332262	-0.513836	-0.391172	1.60967	0.644288	-0.731017	-0.840162	-1.05613	-0.864243	-0.83637	-0.912051	-0.957513	-0.764503	-1.08258	-0.951752	0.379443	1.62968	-0.581425	-0.821768	-0.402763	-0.540113	30S ribosomal protein S4	Translation	Ribosomal proteins: synthesis and modification
rplQ	sll1819	-1.24392	-1.36834	-1.05835	-0.805272	-0.979032	-0.746855	1.53312	0.986391	-0.440874	-0.504807	-0.255702	-0.703493	-1.62472	-1.84785	-1.51048	-1.2607	-1.40438	-1.23866	0.812772	2.02325	-0.384502	-0.597967	-0.263803	-0.107254	50S ribosomal protein L17	Translation	Ribosomal proteins: synthesis and modification
rplM	sll1821	-2.37091	-2.12902	-1.82482	-1.55922	-1.49936	-1.4388	1.55872	0.921318	-0.709156	-1.0501	-0.809896	-1.00031	-2.63101	-2.38069	-2.09526	-1.85889	-1.78174	-1.70195	0.921741	1.86678	-0.440335	-0.814628	-0.452016	-0.121564	50S ribosomal protein L13	Translation	Ribosomal proteins: synthesis and modification
rpsI	sll1822	-2.11442	-2.02268	-1.56301	-1.29712	-1.28499	-1.31863	2.08048	1.04378	-0.526778	-0.723997	-0.459385	-0.765482	-2.47934	-2.01483	-2.05165	-1.85359	-1.29761	-1.69529	1.00756	2.16016	-0.309089	-0.773289	-0.265109	-0.0173057	30S ribosomal protein S9	Translation	Ribosomal proteins: synthesis and modification
rps7	sll1097	-0.429762	-0.00651581	0.330226	0.523856	0.324947	0.134429	1.47531	0.644133	-0.332964	-0.521947	-1.11157	-0.823355	-0.589843	-0.628493	-0.621534	-0.456035	-0.633367	-0.712031	0.596645	1.69707	-0.586664	-1.05213	-0.200565	-0.310325	30S ribosomal protein S7	Translation	Ribosomal proteins: synthesis and modification
rpsL	sll1096	0.042035	0.530008	0.678569	0.496809	0.230929	0.234561	0.936075	0.566211	0.130762	0.0309904	-0.217057	-0.328001	0.102742	0.0275368	-0.262778	-0.189799	-0.61502	-0.467921	0.52446	1.10892	0.0551471	-0.064729	0.129369	0.038341	30S ribosomal protein S12	Translation	Ribosomal proteins: synthesis and modification
rplL	sll1746	-1.69185	-2.08777	-1.75838	-1.50254	-1.83787	-1.57087	2.75181	1.0342	-0.919036	-1.04072	-1.08215	-1.15301	-1.72772	-2.36463	-2.38134	-2.15318	-2.24508	-2.14441	-0.348295	2.39542	-0.477889	-0.936854	-0.53852	-0.656172	50S ribosomal protein L12	Translation	Ribosomal proteins: synthesis and modification
rplJ	sll1745	-2.31561	-2.4363	-1.93072	-1.67832	-1.87129	-1.59948	2.7583	1.09301	-0.972516	-1.53267	-1.39437	-1.72345	-2.34876	-2.81603	-2.63858	-2.36451	-2.4435	-2.23229	-0.411459	2.55131	-0.47536	-1.12608	-0.743485	-0.953194	50S ribosomal protein L10	Translation	Ribosomal proteins: synthesis and modification
rplA	sll1744	-1.85393	-1.80599	-1.69255	-1.40854	-1.52169	-1.4297	2.24098	0.70503	-0.919077	-1.13785	-1.16047	-1.35409	-2.17689	-2.168	-2.03748	-1.94933	-1.87512	-1.80589	-0.156501	2.2537	-0.816799	-1.20041	-0.660925	-0.854677	50S ribosomal protein L1	Translation	Ribosomal proteins: synthesis and modification
rplK	sll1743	-1.67008	-1.5669	-1.56063	-1.24956	-1.30781	-1.37683	2.19254	0.687935	-0.712202	-0.959161	-1.00861	-1.13959	-1.91922	-1.77809	-1.94645	-1.87856	-1.45647	-1.83991	0.104326	2.29841	-0.700765	-0.984043	-0.626008	-0.753978	50S ribosomal protein L11	Translation	Ribosomal proteins: synthesis and modification
rpsB	sll1260	-1.22379	-0.908957	-0.816716	-0.6814	-0.764079	-0.891008	2.06591	0.986548	-0.735387	-1.73609	-2.12886	-1.85847	-1.14377	-1.36416	-1.45403	-1.35399	-1.46576	-1.35495	0.531989	2.06093	-0.619706	-1.37995	-0.820906	-0.933302	30S ribosomal protein S2	Translation	Ribosomal proteins: synthesis and modification
rpsO	ssl1784	-0.238051	0.0559347	-0.0661253	-0.323287	-0.468273	-0.487409	1.13433	0.799421	0.261186	0.226055	-0.219102	-0.133513	-0.0379729	-0.465099	-0.902847	-0.541297	-1.01081	-0.982075	0.536114	1.34978	0.17256	-0.0368588	0.222586	0.274012	30S ribosomal protein S15	Translation	Ribosomal proteins: synthesis and modification
rpmI	ssl1426	-1.22963	-0.596029	-0.730355	-0.969739	-1.02157	-0.963351	1.47019	0.910629	0.027326	-0.291932	-0.806691	-0.716821	-0.349005	-1.14582	-1.79949	-1.3368	-1.86566	-1.70053	0.828612	1.51844	-0.154813	-0.546446	0.0942567	-0.0734916	50S ribosomal protein L35	Translation	Ribosomal proteins: synthesis and modification
rplT	sll0767	-1.13497	-0.705388	-0.800897	-0.838051	-0.838431	-0.986007	1.3836	0.857425	0.107025	-0.285409	-0.757129	-0.604683	-0.333231	-1.09587	-1.5339	-1.21934	-1.49546	-1.64712	0.912737	1.63243	-0.134271	-0.404914	0.0990983	-0.000491111	50S ribosomal protein L20	Translation	Ribosomal proteins: synthesis and modification
rpmH	smr0011	-1.12582	-0.778551	-0.953803	-1.17805	-1.2427	-1.28345	1.33547	0.859798	0.120213	-0.0674144	-0.0893781	-0.242297	-0.70509	-1.15761	-1.72096	-1.56144	-1.3337	-1.66111	0.666952	1.81413	0.284171	-0.00418553	0.248458	0.136576	50S ribosomal protein L34	Translation	Ribosomal proteins: synthesis and modification
rpmE	ssl3445	-1.64452	-1.66684	-1.40426	-1.16974	-1.0744	-1.05215	1.50036	1.05164	-0.246828	-0.501195	-0.33591	-0.428831	-1.85557	-1.49279	-1.60237	-1.55842	-1.18333	-1.23498	1.01508	1.79086	-0.157552	-0.463568	-0.139424	0.0535336	50S ribosomal protein L31	Translation	Ribosomal proteins: synthesis and modification
rpmF	ssr1736	-0.894005	-0.142326	0.0700376	0.0460694	0.233027	0.115292	1.1941	0.828286	0.109913	-0.273039	-0.563033	-0.574684	-0.26841	-0.588389	-0.49798	-0.0669899	-0.597631	-0.20974	0.829725	1.18553	0.0958847	-0.244233	0.132473	-0.169392	50S ribosomal protein L32	Translation	Ribosomal proteins: synthesis and modification
rplI	sll1244	-0.711738	-0.412469	-0.340005	-0.445474	-0.466303	-0.49261	1.24561	0.64905	-0.295998	-0.489453	-0.814834	-0.707269	-0.498582	-0.910471	-0.895849	-0.755858	-1.03371	-0.811052	0.801259	1.54424	-0.132686	-0.323415	0.326687	0.0777768	50S ribosomal protein L9	Translation	Ribosomal proteins: synthesis and modification
rpsR	ssr1399	-1.22215	-0.740374	-0.928679	-1.06571	-1.04319	-1.22157	2.08104	0.933123	-0.133569	-0.956222	-1.37177	-1.18554	-0.543551	-1.21132	-1.83699	-1.58254	-1.35848	-1.80717	0.628755	2.06938	-0.210468	-0.60387	-0.124657	-0.25712	30S ribosomal protein S18	Translation	Ribosomal proteins: synthesis and modification
rps6	sll1767	-0.933811	-0.703753	-0.648336	-0.678752	-0.635117	-0.753878	1.68091	1.28123	0.0681312	-0.471075	-0.53164	-0.635759	-0.661765	-0.739752	-1.17781	-1.11907	-0.763654	-1.22857	0.518713	1.95604	0.0401422	-0.511284	-0.199825	-0.33073	30S ribosomal protein S6	Translation	Ribosomal proteins: synthesis and modification
rpmB	ssr1604	-1.1548	-1.10513	-1.29056	-1.51138	-1.56243	-1.56888	0.811363	0.98568	0.394172	0.0134761	0.0306292	-0.26679	-0.745829	-1.21226	-1.63789	-1.73506	-1.82726	-1.85334	0.976157	1.11467	0.380967	0.00688317	0.408307	-0.0673424	50S ribosomal protein L28	Translation	Ribosomal proteins: synthesis and modification
rpmG	ssr1398	-1.1836	-0.800429	-1.02405	-1.12639	-1.10577	-1.24397	1.87721	0.870148	0.0955781	-0.540579	-0.922554	-0.862326	-0.506184	-1.14318	-1.85376	-1.5258	-1.52792	-1.88963	0.755056	1.94889	-0.00284152	-0.295726	0.0623794	-0.0828591	50S ribosomal protein L33	Translation	Ribosomal proteins: synthesis and modification
rplU	slr1678	-0.271181	-0.0355217	0.07759	0.120784	-0.191393	-0.0820994	0.943008	0.789866	-0.0357018	-0.0886079	-0.0995634	-0.164506	-0.0692787	-0.218863	-0.220073	-0.250228	-0.66084	-0.478013	0.732807	1.35353	-0.0346984	-0.216357	0.140326	-0.157432	50S ribosomal protein L21	Translation	Ribosomal proteins: synthesis and modification
rpmA	ssr2799	-0.365852	-0.289125	-0.119933	-0.0437074	-0.433452	-0.255061	0.694226	0.696506	0.0271971	0.0720139	0.108736	-0.0356376	-0.350446	-0.373831	-0.392774	-0.382374	-0.64202	-0.561423	0.792047	1.29763	0.0540798	-0.0687417	0.331766	-0.0909875	50S ribosomal protein L27	Translation	Ribosomal proteins: synthesis and modification
rpsP	ssr0482	-0.0597215	0.360588	0.493091	0.459855	0.53144	0.528195	0.913807	0.823971	0.229474	-0.100311	-0.0961468	-0.364347	-0.0536377	-0.0885495	0.0121467	0.247225	-0.303622	0.0973987	0.482642	1.20258	0.0120658	-0.414372	-0.401944	-0.477551	30S ribosomal protein S16	Translation	Ribosomal proteins: synthesis and modification
rplS	sll1740	-0.899587	-0.348719	-0.55267	-0.601049	-0.746244	-0.853842	1.25664	0.651625	-0.0562509	-0.219642	-0.59624	-0.422321	-0.295376	-0.750875	-1.15871	-1.09813	-1.5175	-1.31189	0.672808	1.34913	-0.124798	-0.280297	0.144441	-0.131499	50S ribosomal protein L19	Translation	Ribosomal proteins: synthesis and modification
rps1	slr1356	-0.797619	-0.407523	-0.193578	-0.308062	-0.653158	-0.532583	0.892982	0.597409	0.119256	0.0535865	-0.50856	-0.220579	-0.387233	-0.794945	-0.954263	-0.732795	-1.2079	-1.07495	0.6047	0.64758	-0.127842	-0.297029	0.314155	0.0928835	30S ribosomal protein S1	Translation	Ribosomal proteins: synthesis and modification
rps1	slr1984	-0.739237	-0.676047	-0.805	-0.900192	-0.76682	-0.960578	1.31162	0.758404	0.435497	0.0822524	-0.226401	-0.145545	-0.629385	-0.704569	-1.16034	-1.17205	-0.669644	-1.1482	0.921057	0.769159	0.30518	0.129552	0.356408	0.28322	nucleic acid-binding protein, 30S ribosomal protein S1 homolog	Translation	Ribosomal proteins: synthesis and modification
rpsT	ssl2233	-0.265311	-0.141937	-0.111559	-0.144882	-0.409186	-0.281313	0.941567	0.585444	0.195973	0.239622	-0.0224832	-0.0931376	0.0551997	-0.228362	-0.667958	-0.580211	-0.60857	-0.845008	0.716156	0.951784	0.0892571	-0.115252	0.195933	0.115432	30S ribosomal protein S20	Translation	Ribosomal proteins: synthesis and modification
rpsU	ssl0601	-0.290872	0.323467	0.570891	0.634678	0.201287	0.493022	1.37509	0.764898	-0.159991	0.111809	-0.127928	-0.219755	-0.28206	-0.458937	-0.410055	-0.00630842	-0.574641	-0.296229	0.335777	1.09717	-0.298752	-0.445329	-0.113772	-0.256642	30S ribosomal protein S21	Translation	Ribosomal proteins: synthesis and modification
	sll1824	-1.03651	-0.841754	-1.01087	-1.06784	-1.2978	-1.33488	1.74742	0.550122	-0.363963	-0.102206	-0.247491	-0.244019	-0.897601	-1.10656	-1.43241	-1.48566	-1.41262	-1.69149	0.69246	1.73901	-0.170323	-0.282176	0.154741	0.0828189	50S ribosomal protein L25	Translation	Ribosomal proteins: synthesis and modification
Others
rnc	slr1646	0.390663	0.231987	-0.0692788	-0.26799	-0.101151	-0.46211	0.163542	0.413003	0.276645	0.325389	0.420785	0.309041	0.19266	0.248655	-0.323826	-0.35293	-0.179771	-0.704906	-0.0682719	0.699739	0.377691	0.457215	0.674619	0.409088	ribonuclease III	Transcription	Degradation of RNA
rnc	slr0346	0.143689	0.675258	0.798508	0.885611	1.03934	1.02084	-0.737691	-0.607673	-0.60964	-0.230656	-0.378351	-0.331635	0.128948	0.664577	0.870289	0.973881	0.79826	0.993869	-0.588848	-0.518398	-0.337202	-0.251452	-0.148282	-0.388043	ribonuclease III	Transcription	Degradation of RNA
rne	slr1129	-0.0559701	-0.38977	-0.208273	0.135313	0.0369673	-0.0648023	0.274194	0.799132	-0.0958532	0.164418	0.453523	0.0391661	-0.374156	-0.293426	-0.120112	-0.0642422	0.0533927	0.0475383	0.305276	1.13788	0.321526	0.307615	0.0802395	-0.266859	ribonuclease E	Transcription	Degradation of RNA
sll0320	sll0320	-0.182714	-0.456496	-0.430071	-0.557657	-0.301022	-0.568276	0.224088	0.535084	0.787701	0.356973	0.424272	0.201954	-0.182543	-0.380748	-0.731873	-0.624357	-0.390877	-1.01377	-0.088884	0.714062	0.534686	0.352216	0.200127	0.199308	probable ribonuclease D	Transcription	Degradation of RNA
sll1290	sll1290	-0.290024	-0.154475	0.0922424	0.104629	-0.013212	0.492754	0.735506	0.292969	0.199711	0.156343	0.0236245	0.0381434	-0.0907873	0.0268374	0.0409687	0.131733	0.340288	0.27744	0.577766	0.304175	-0.0579966	-0.177838	0.00816888	0.035558	probable ribonuclease II	Transcription	Degradation of RNA
sll0271	sll0271	0.764599	0.319083	0.0211257	-0.154403	-0.402265	-0.406923	0.309711	0.163479	-0.107089	0.466013	-0.0822839	0.429912	0.596309	0.0577178	-0.257848	-0.261593	-0.437667	-0.407219	-0.200199	0.173455	-0.170722	-0.0976048	0.488164	0.665316	N utilization substance protein B homolog	Transcription	RNA synthesis, modification, and DNA transcription
sll1043	sll1043	-0.305076	-0.416674	-0.53966	-0.513336	-0.54582	-0.608619	1.23167	0.748701	0.178848	0.047473	-0.143151	-0.128159	-0.123227	-0.725323	-0.88718	-0.6143	-0.841062	-0.742517	0.425407	1.0442	-0.0227282	-0.309823	0.105759	-0.0556133	polyribonucleotide nucleotidyltransferase	Transcription	RNA synthesis, modification, and DNA transcription
crhR	slr0083	-0.751279	-0.0616917	0.113394	0.425156	0.380005	0.151436	1.06693	0.90442	-0.299152	-0.634248	0.0359307	-0.5664	-0.931662	-0.493124	-0.178971	0.219769	-0.0547216	-0.0906849	1.17743	1.71929	-0.317853	-0.828907	-0.364211	0.236746	R helicase Light	Transcription	RNA synthesis, modification, and DNA transcription
slr0743	slr0743	-0.795448	-0.764414	-0.744955	-0.605856	-0.675991	-0.60534	1.77053	0.94787	-0.234782	-0.575936	-0.754185	-0.635623	-0.483606	-0.697418	-0.697916	-0.616639	-0.533075	-0.521833	0.54868	1.38534	-0.38249	-0.52804	-0.00716916	-0.267696	similar to N utilization substance protein	Transcription	RNA synthesis, modification, and DNA transcription
slr1861	slr1861	-0.639113	-0.491194	-0.43561	-0.471163	-0.418785	-0.642487	0.284199	0.514988	0.214199	0.0435968	0.0573069	0.0687289	-0.443076	-0.184886	-0.260297	-0.52859	-0.254837	-0.465507	0.570468	0.490678	0.228481	-0.0723182	0.0817364	0.334875	probable sigma regulatory factor	Transcription	RNA synthesis, modification, and DNA transcription
slr1912	slr1912	-1.02851	-0.91548	-1.00713	-0.977513	-1.28739	-1.19318	0.847339	1.32402	0.195749	-0.189174	-0.322928	-0.466326	-1.02271	-1.38402	-1.64944	-1.52936	-1.51018	-1.60033	1.5511	1.06063	0.350687	-0.0663253	-0.0888122	-0.2405	putative PP2C-type protein phosphatase	Transcription	RNA synthesis, modification, and DNA transcription
ssr1600	ssr1600	-1.31922	-1.49391	-1.80175	-1.97678	-1.78125	-2.10158	0.556215	0.80788	0.324223	0.397231	0.199639	0.158198	-0.935051	-1.41559	-2.16052	-2.28478	-1.56668	-2.42996	0.778682	0.906026	0.386979	0.309539	0.584229	0.354314	similar to anti-sigma f factor antagonist	Transcription	RNA synthesis, modification, and DNA transcription
rnpA	slr1469	-1.58422	-1.44264	-1.63513	-1.67604	-1.74161	-1.7836	1.65756	0.576766	-0.0599674	-0.183437	-0.172502	-0.319716	-1.00208	-1.51837	-1.96369	-2.02528	-1.80482	-2.13451	0.505569	1.65821	0.10645	-0.0609677	0.218351	-0.00181178	protein subunit of ribonuclease P (Rse P)	Transcription	RNA synthesis, modification, and DNA transcription
slr1859	slr1859	-1.43383	-1.52402	-1.41493	-1.56083	-1.40679	-1.57017	0.537955	1.23825	0.438123	0.202538	0.327678	-0.0296069	-1.8465	-1.50012	-1.77754	-1.56099	-1.20933	-1.50847	0.885227	1.39612	0.398905	0.039161	0.36233	0.64634	anti-sigma f factor antagonist	Transcription	RNA synthesis, modification, and DNA transcription
slr1856	slr1856	-1.47416	-1.33349	-1.10747	-1.09473	-0.939129	-1.06033	0.753161	0.997404	0.750531	0.0462995	0.0708025	-0.152831	-1.73048	-1.01949	-1.5374	-1.21736	-0.604879	-1.28264	0.79337	1.46863	0.112832	-0.31645	0.156301	0.310678	phosphoprotein substrate of icfG gene cluster	Transcription	RNA synthesis, modification, and DNA transcription
slr0612	slr0612	0.450458	0.990072	0.781729	0.460298	0.585801	0.669217	0.214492	0.150233	0.0486457	-0.101536	0.234826	0.896945	0.0841988	0.340007	0.334167	0.527308	0.286919	0.396915	0.0954731	-0.0769389	-0.10031	0.078333	0.819479	-0.0371431	probable pseudouridine synthase	Translation	Aminoacyl tRNA synthetases and tRNA modification
slr0120	slr0120	0.107492	-0.0271327	-0.0744561	0.119975	0.116656	-0.105851	0.162979	0.249714	0.0400555	0.0191826	0.130779	0.121242	-0.0102003	-0.133245	-0.031998	-0.146539	-0.0817717	-0.232407	0.0933267	0.0189123	-0.0865649	0.13701	-0.0560993	0.193551	probable tR/rR methyltransferase	Translation	Aminoacyl tRNA synthetases and tRNA modification
sll0844	sll0844	0.669723	0.562314	0.735723	0.880989	0.733277	0.76059	-0.0191482	-0.276793	-0.0441667	0.319874	-0.282241	0.187935	0.520755	0.424108	0.621072	0.823514	0.536554	0.768437	-0.293298	-0.211702	-0.192736	-0.0433592	0.167842	0.164383	tR (5-methylaminomethyl-2-thiouridylate)-methyltransferase	Translation	Aminoacyl tRNA synthetases and tRNA modification
ssr1720	ssr1720	-0.0475302	-0.223743	0.0987886	0.0874061	0.115279	0.127444	0.608628	0.115358	0.00593097	0.305848	0.0425957	0.146077	0.387022	0.236399	0.381574	0.12927	0.262521	0.365348	0.168003	0.271284	0.233951	0.088299	0.276463	-0.0543036	similar to tyrosyl tR synthetase	Translation	Aminoacyl tRNA synthetases and tRNA modification
slr1592	slr1592	0.0933162	0.395828	0.236548	0.104987	0.00120012	-0.00328794	0.220111	-0.16492	-0.185297	-0.161814	-0.31054	-0.118347	-0.209499	0.104218	0.291808	-0.0603371	-0.008814	-0.161919	-0.0395296	0.079632	-0.143915	-0.128569	-0.0295391	-0.257153	probable pseudouridine synthase	Translation	Aminoacyl tRNA synthetases and tRNA modification
sll1435	sll1435	0.227486	0.116888	0.261965	0.192336	0.2071	0.235421	0.760872	0.370002	0.217873	0.130146	0.0301335	-0.0962691	0.106704	-0.0425209	-0.0732901	0.115938	-0.0981892	-0.094676	-0.162461	0.329477	0.173913	0.0251754	0.111749	0.067264	glutamyl-tR(Gln) amidotransferase subunit B	Translation	Aminoacyl tRNA synthetases and tRNA modification
argS	sll0502	0.205432	0.304031	0.431702	0.460504	0.478025	0.475027	0.459863	-0.287816	-0.190129	-0.192882	-0.243984	-0.316539	0.0175647	0.285301	0.465326	0.4793	0.371498	0.597155	-0.111831	-0.177832	-0.303335	-0.390344	-0.289305	-0.230964	arginyl-tR-synthetase	Translation	Aminoacyl tRNA synthetases and tRNA modification
alaS	sll0362	0.0903449	0.0468939	0.190469	0.270961	0.258632	0.427714	1.012	0.188707	0.283267	0.0278394	-0.0225926	0.0355351	0.0271403	0.224582	0.0631973	0.331327	0.230647	0.429393	0.114655	0.351658	0.114603	-0.0161497	0.01367	-0.00012652	alanyl-tR synthetase	Translation	Aminoacyl tRNA synthetases and tRNA modification
metS	slr0649	0.0476567	0.0934722	-0.162048	-0.293893	-0.273055	-0.447624	0.440254	0.321529	0.291253	0.488379	0.337507	0.318382	-0.239257	-0.157846	-0.650223	-0.442827	-0.120685	-0.665024	-0.181212	0.468106	0.212731	0.148255	0.0989102	0.190625	methionyl-tR synthetase	Translation	Aminoacyl tRNA synthetases and tRNA modification
thrS	sll0078	0.203763	0.396232	0.691779	0.87242	0.708211	0.863288	0.490518	0.148545	0.0771909	0.160952	0.0714458	-0.0315485	-0.0434278	0.198166	0.322395	0.604075	0.304442	0.655262	-0.102782	0.194481	-0.0316206	-0.225677	-0.208551	-0.231385	threonyl-tR synthetase	Translation	Aminoacyl tRNA synthetases and tRNA modification
serS	slr1703	0.0645421	0.582788	0.969114	1.01113	0.814537	1.12465	-0.76607	-0.669271	-0.493393	-0.281268	-0.403114	-0.322136	0.0989828	0.371733	0.814773	0.870869	0.482751	0.90907	-0.546051	-0.849096	-0.413675	-0.354881	-0.220237	-0.441235	seryl-tR synthetase	Translation	Aminoacyl tRNA synthetases and tRNA modification
cysS	slr0958	-0.0599526	-0.173825	-0.199405	-0.119737	-0.159899	-0.289361	0.901148	0.406549	0.156022	0.0671816	-0.100692	-0.0812585	-0.0921411	-0.286357	-0.288131	-0.392592	-0.250546	-0.322662	0.338255	0.632882	0.128898	0.0522821	0.0818907	0.0206691	cysteinyl-tR synthetase	Translation	Aminoacyl tRNA synthetases and tRNA modification
glyS	slr0220	0.0266513	0.591191	0.914082	0.965439	0.837876	1.05168	-0.781267	-0.595849	-0.451482	-0.211059	-0.412514	-0.362903	0.051822	0.390851	0.793373	0.83445	0.507175	0.825385	-0.487755	-0.828837	-0.28431	-0.24117	-0.150099	-0.321744	glycyl-tR synthetase beta chain	Translation	Aminoacyl tRNA synthetases and tRNA modification
fmt	slr0070	-0.0562664	0.0209532	-0.0424323	-0.0354105	0.0316596	-0.0163111	0.738322	0.477049	0.149371	0.0465742	-0.0182193	-0.109872	-0.0431443	0.0422186	0.0242439	0.0497389	0.15408	-0.0573122	0.316305	0.340035	0.0487404	-0.160534	-0.0939185	-0.0439879	methionyl-tR formyltransferase	Translation	Aminoacyl tRNA synthetases and tRNA modification
proS	sll1425	-0.265345	-0.442552	-0.532246	-0.437363	-0.325942	-0.442975	0.6998	0.680583	0.485008	0.201816	0.423245	0.0195197	-0.0669826	-0.192958	-0.485371	-0.495206	-0.688866	-0.70332	0.0689822	0.553136	0.601373	0.370844	0.235183	0.193452	proline-tR ligase	Translation	Aminoacyl tRNA synthetases and tRNA modification
slr0033	slr0033	-0.0642135	0.131664	0.310617	0.193479	0.436503	0.292586	0.556461	-0.275328	-0.249135	-0.360163	-0.3702	-0.267643	-0.0209941	0.273402	0.324383	0.222359	0.525603	0.496727	-0.177769	-0.279238	-0.334723	-0.417069	-0.283614	-0.302175	glutamyl-tR(Gln) amidotransferase subunit C	Translation	Aminoacyl tRNA synthetases and tRNA modification
asnS	sll0495	-0.200846	-0.183258	-0.0366659	-0.0366192	-0.00143812	0.107469	-0.339532	-0.560527	-0.391176	-0.562204	-0.485421	-0.425776	-0.167938	-0.431846	0.0433114	0.0135652	-0.140471	0.156814	-0.407902	-0.713175	-0.548492	-0.512245	-0.591919	-0.488029	asparaginyl-tR synthetase	Translation	Aminoacyl tRNA synthetases and tRNA modification
sll0817	sll0817	-0.184138	0.0447262	0.128006	0.189092	-0.0179126	-0.0604658	0.698076	-0.0980781	-0.240741	-0.458897	-0.263323	-0.342972	-0.311976	-0.22244	-0.103261	-0.129951	0.145241	-0.102264	0.431145	0.145969	-0.122517	-0.300117	-0.240645	-0.139348	tR delta-2-isopentenylpyrophosphate (IPP) transferase	Translation	Aminoacyl tRNA synthetases and tRNA modification
slr0457	slr0457	-0.162002	-0.198325	-0.121077	-0.142807	-0.197168	-0.121897	0.350229	0.0926542	-0.00908334	-0.206461	-0.226401	-0.0336771	-0.331198	-0.296132	-0.145819	-0.162464	-0.00170528	0.00296237	0.437796	-0.105073	-0.079725	0.121144	-0.159161	-0.192611	tR pseudouridine synthase B	Translation	Aminoacyl tRNA synthetases and tRNA modification
pth	slr0922	-0.214478	-0.386915	-0.255521	-0.171012	0.265323	-0.174953	0.385999	0.479748	0.185041	-0.0648248	0.0332577	-0.108685	-0.174572	-0.214901	-0.295837	-0.222844	0.0583369	-0.297974	0.427863	0.320398	0.247223	0.0476369	-0.0917527	-0.0159499	peptidyl-tR hydrolase	Translation	Aminoacyl tRNA synthetases and tRNA modification
sll0467	sll0467	-0.231293	0.0373842	0.149329	0.237818	0.531838	0.270557	0.547559	-0.618885	-0.360522	-0.478207	-0.444108	-0.41402	-0.162137	0.249046	0.177323	0.299122	0.397779	0.4098	-0.0311473	-0.345121	-0.578301	-0.50187	-0.474609	-0.694451	S-adenosylmethionine:tR ribosyltransferase-isomerase	Translation	Aminoacyl tRNA synthetases and tRNA modification
gltX	sll0179	-0.455418	0.0563676	0.228151	0.225099	0.35425	0.307541	0.770774	-0.076339	-0.0808243	-0.258877	-0.332881	-0.259232	-0.228068	0.15628	-0.142525	0.149593	0.245395	0.00727098	0.158403	0.0739014	-0.362296	-0.404417	-0.250515	-0.280027	glutamyl-tR synthetase	Translation	Aminoacyl tRNA synthetases and tRNA modification
valS	slr0557	-0.583541	-0.55293	-0.343375	-0.399182	-0.444763	0.0347289	1.28591	0.749058	0.274114	-0.0674932	-0.292993	-0.127048	-0.0744977	-0.298218	-0.374312	-0.306172	-0.330347	-0.0772706	0.689667	1.00323	0.181404	-0.0731598	0.236636	-0.0228842	valyl-tR synthetase	Translation	Aminoacyl tRNA synthetases and tRNA modification
slr1673	slr1673	-0.379447	-0.520192	-0.314777	-0.39808	-0.381614	-0.301483	0.339858	0.327453	0.0356181	0.410688	0.253983	0.541001	-0.455066	-0.435822	-0.452753	-0.457276	-0.286593	-0.579612	0.392932	0.195579	-0.0845283	-0.0203855	0.0817546	0.387044	probable tR/rR methyltransferase	Translation	Aminoacyl tRNA synthetases and tRNA modification
slr0992	slr0992	-0.682954	-0.196678	-0.314133	-0.173534	-0.24022	-0.21656	0.940284	0.54174	0.236442	-0.0867291	0.143929	-0.302198	-0.617794	-0.624731	-0.581286	-0.445246	-0.374331	-0.267824	0.338075	0.460779	-0.0244547	-0.0514423	-0.0545002	-0.100291	probable tR/rR methyltransferase	Translation	Aminoacyl tRNA synthetases and tRNA modification
glyQ	slr0638	-0.634474	-0.596491	-0.637697	-0.57031	-0.33579	-0.568855	1.08291	0.565754	0.147134	-0.192858	-0.249175	-0.281329	-0.446657	-0.515085	-0.991753	-0.835694	-0.487796	-0.878219	0.821227	0.732639	0.10972	-0.146511	-0.0883894	0.000688226	glycyl-tR synthetase alpha chain	Translation	Aminoacyl tRNA synthetases and tRNA modification
sll0927	sll0927	-0.658982	-0.214372	-0.159586	0.0816937	0.0467341	-0.0720552	1.02518	0.823292	0.401326	-0.149595	-0.245915	-0.501577	-0.574281	-0.516406	-0.561234	-0.290647	0.0241213	-0.265719	0.773205	1.0585	0.260405	-0.153649	-0.120221	-0.126423	S-adenosylmethionine synthetase	Translation	Aminoacyl tRNA synthetases and tRNA modification
hisS	slr1560	-0.618978	-0.805334	-0.904281	-0.824088	-0.519292	-0.845104	0.839907	0.598978	0.396842	-0.0455331	-0.0953148	-0.126586	-0.395258	-0.352656	-1.01923	-0.78874	-0.432466	-0.796787	0.605163	0.819999	0.470252	0.0722324	0.0976862	0.17036	histidyl tR synthetase	Translation	Aminoacyl tRNA synthetases and tRNA modification
ileS	sll1362	-0.511814	0.0360395	0.0787958	-0.00505887	0.424931	0.233849	0.644279	-0.419747	-0.206123	-0.312079	-0.544455	-0.495931	-0.214796	0.195781	0.265201	0.396192	0.481873	0.45842	-0.199569	-0.417394	-0.363529	-0.367438	-0.24317	-0.397522	isoleucyl-tR synthetase	Translation	Aminoacyl tRNA synthetases and tRNA modification
hisS	slr0357	-0.378007	-0.605974	-0.435019	-0.427583	-0.374104	-0.339171	1.00787	0.71742	0.236002	-0.0321863	-0.154025	-0.140958	-0.347118	-0.19386	-0.446755	-0.62006	-0.347118	-0.564694	0.536957	0.780232	0.370354	-0.0213103	0.0543956	0.325985	histidyl-tR synthetase	Translation	Aminoacyl tRNA synthetases and tRNA modification
slr0877	slr0877	-0.930792	-0.845615	-0.798772	-0.929679	-0.827187	-0.915603	1.32833	0.637303	0.481573	0.0308398	-0.00461006	-0.222005	-0.340332	-0.865092	-1.03877	-0.906167	-0.967202	-1.00859	0.413967	1.10236	0.620547	0.265957	0.230127	0.243309	glutamyl-tR(Gln) amidotransferase subunit A	Translation	Aminoacyl tRNA synthetases and tRNA modification
pheT	sll1553	-0.831889	-0.760077	-0.802192	-0.789444	-0.467114	-0.613781	1.17368	0.432688	0.260486	-0.458956	-0.372716	-0.471799	-0.728709	-0.454251	-0.8112	-0.715845	-0.535011	-0.745443	0.226067	0.407225	0.20252	-0.0858692	-0.438331	-0.252308	phenylalanyl-tR synthetase	Translation	Aminoacyl tRNA synthetases and tRNA modification
hemA	slr1808	-1.00143	-1.29783	-1.40064	-1.45403	-1.62529	-1.39195	1.0422	1.34094	0.916063	-0.0116905	-0.314792	-0.44574	-0.929424	-1.20916	-1.58651	-1.44463	-1.4038	-1.34045	0.347489	1.41163	0.663226	0.127026	0.381428	-0.0163934	transfer R-Gln reductase	Translation	Aminoacyl tRNA synthetases and tRNA modification
slr0955	slr0955	-0.877428	-0.355943	-0.428022	-0.347355	-0.407486	-0.535125	1.94727	0.430566	-0.172331	-0.166617	-0.808408	-0.480531	-0.804105	-0.596546	-1.02843	-0.723871	-0.198748	-0.619877	0.592833	1.52078	-0.486002	-0.616722	-0.0745526	-0.267421	probable tR/rR methyltransferase	Translation	Aminoacyl tRNA synthetases and tRNA modification
sll1820	sll1820	-0.831457	-0.242491	-0.034529	0.0296079	0.122517	0.12774	0.757222	0.19434	-0.665571	-0.470515	-0.520972	-0.665171	-0.771816	-0.25303	-0.225916	-0.151271	-0.101324	-0.134307	0.320771	0.830334	-0.495788	-0.585008	-0.250389	-0.293736	tR pseudouridine synthase 1	Translation	Aminoacyl tRNA synthetases and tRNA modification
aspS	slr1720	-1.13418	-0.882781	-1.22767	-1.01771	-1.25	-1.32607	1.65338	0.486748	-0.191173	0.00904168	-0.0725157	-0.00113171	-1.01045	-1.25457	-1.67558	-1.51925	-1.1874	-1.53613	0.687806	1.43417	-0.248137	-0.275646	0.334474	0.357809	aspartyl-tR synthetase	Translation	Aminoacyl tRNA synthetases and tRNA modification
pheS	sll0454	-0.863885	-0.668791	-0.508603	-0.498258	-0.621898	-0.653856	1.57573	0.886058	0.294194	-0.459646	-0.719919	-0.75286	-0.641519	-0.880404	-1.02454	-0.760352	-0.436725	-0.736719	0.674017	1.21587	0.387439	-0.248255	-0.0719887	-0.354929	phenylalanyl-tR synthetase alpha chain	Translation	Aminoacyl tRNA synthetases and tRNA modification
leuS	sll1074	-1.06508	-0.807951	-0.748704	-0.838948	-0.689396	-0.778584	1.7606	1.11449	0.221587	-0.534836	-0.75606	-0.790007	-0.774178	-0.88257	-1.21887	-0.952393	-1.09663	-0.877318	0.735219	1.62863	0.252794	-0.26213	0.0651205	-0.217624	leucyl-tR synthetase	Translation	Aminoacyl tRNA synthetases and tRNA modification
trpS	slr1884	-1.36451	-0.259722	-1.1676	-1.20074	0.192765	-0.686192	-0.722915	-0.302842	-1.73884	-0.525708	-1.88986	-1.73734	0.0166882	0.200962	-0.0270058	0.0720592	0.11225	-0.0834217	0.334192	0.0357606	-0.72551	-1.0299	-0.294297	-0.956259	tryptophanyl-tR synthetase	Translation	Aminoacyl tRNA synthetases and tRNA modification
lysS	slr1550	-0.957866	-0.818639	-0.805383	-0.705519	-0.509965	-0.792974	1.46603	0.74102	0.237978	-0.347791	-0.51161	-0.517466	-0.710145	-0.521831	-0.778272	-0.794613	-0.144108	-0.933072	0.579991	0.936038	0.155548	-0.18185	0.0705133	-0.0945484	lysyl-tR synthetase	Translation	Aminoacyl tRNA synthetases and tRNA modification
tyrS	slr1031	-0.612434	-0.785418	-0.634259	-0.655727	-0.538042	-0.804952	1.64893	0.189789	-0.0574246	0.00706116	-0.269709	-0.332128	-0.629453	-0.659639	-0.948072	-0.626692	-0.780844	-0.728722	0.717321	0.689131	-0.24447	-0.326768	-0.268177	-0.322244	tyrosyl tR synthetase	Translation	Aminoacyl tRNA synthetases and tRNA modification
tgt	slr0713	-1.31271	-1.20642	-0.828694	-1.0193	-0.678361	-0.735219	1.55354	1.39096	0.344929	-0.442111	-0.614427	-0.903524	-1.10428	-0.695054	-1.07496	-1.05909	-0.560972	-1.20739	0.394166	1.52096	-0.0569492	-0.62232	-0.146111	-0.407057	tR-guanine transglycosylase	Translation	Aminoacyl tRNA synthetases and tRNA modification
sll1198	sll1198	-1.77899	-1.81853	-1.73194	-1.54882	-1.34029	-1.71409	2.04869	1.34185	0.396476	-0.58914	-0.919349	-1.12232	-1.66923	-1.52461	-1.95506	-2.02338	-0.920204	-1.64329	0.876287	1.30539	0.560614	-0.176977	-0.0706731	-0.596759	tR (guanine-N1)-methyltransferase	Translation	Aminoacyl tRNA synthetases and tRNA modification
clpB1	slr1641	1.26141	0.634476	0.526846	0.922381	1.04798	1.11363	-0.888906	-0.923596	-0.791793	0.099706	-0.480192	-0.0333553	0.925409	0.505557	0.94921	1.18248	0.955262	1.5579	-0.526978	-1.02581	-0.870724	-0.423077	0.138291	-0.0307595	ClpB protein	Translation	Degradation of proteins, peptides, and glycopeptides
slr1751	slr1751	1.03873	0.55118	0.163652	0.0516766	-0.151332	-0.209179	-0.646745	-0.198962	0.049729	0.757351	0.139492	0.656803	0.772261	0.311126	-0.0111893	-0.195468	-0.3956	-0.341969	0.15273	-0.710475	-0.0458735	0.354963	0.786578	0.736518	periplasmic carboxyl-termil protease	Translation	Degradation of proteins, peptides, and glycopeptides
sll0055	sll0055	0.697847	0.244917	0.368593	0.221835	0.0893106	0.206141	-0.254964	-0.534608	-0.0726782	-0.0902749	0.0492779	0.328804	0.482161	0.0136964	0.213278	0.163075	-0.0837671	0.124392	-0.165787	-0.964255	-0.199536	-0.0879793	-0.493888	-0.019428	processing protease	Translation	Degradation of proteins, peptides, and glycopeptides
slr0659	slr0659	0.566684	0.240923	0.171083	-0.0104953	-0.314603	-0.217473	0.565832	0.315294	0.249168	0.257407	-0.113216	0.103074	0.276568	0.0957005	0.0605409	0.124626	-0.260067	-0.175149	0.247829	0.428501	0.0402403	0.0808562	0.421674	0.253741	oligopeptidase A	Translation	Degradation of proteins, peptides, and glycopeptides
hhoA	sll1679	0.619974	0.428883	0.451805	0.463895	0.528292	0.284705	0.282836	0.217949	0.0600374	0.0180535	-0.0246749	-0.0652356	0.176784	0.213243	0.349225	0.294651	0.0414651	0.122975	0.364541	0.0582617	0.0534264	0.161159	0.146352	0.0850832	periplasmic protease HhoA	Translation	Degradation of proteins, peptides, and glycopeptides
ctpB	slr0257	0.564981	0.368974	0.480855	0.409767	0.501386	0.288196	-0.401594	-0.0118873	0.226735	0.70742	0.559104	0.605311	0.117484	0.180229	0.046356	0.134576	-0.0374488	-0.0107587	0.149364	-0.391483	0.159157	0.506362	0.639883	0.680299	periplasmic carboxyl-termil protease	Translation	Degradation of proteins, peptides, and glycopeptides
sll0020	sll0020	0.467924	0.570435	0.625126	0.694689	0.309902	0.557919	-0.884612	-0.120148	-0.19087	0.330979	0.0557403	0.142836	0.26807	0.266295	0.43743	0.487085	0.0623008	0.400682	0.616826	-0.766076	-0.394972	-0.0399427	0.334093	0.00409895	ATP-dependent Clp protease ATPase subunit	Translation	Degradation of proteins, peptides, and glycopeptides
clpP4	slr0164	0.409603	0.127027	0.168892	0.350323	0.293849	0.195376	0.652474	0.236563	0.170683	0.292497	0.277447	0.0677779	0.196277	0.139121	0.195124	0.391302	0.217763	0.430079	0.485508	0.348866	0.112583	0.0321738	0.114044	0.22152	ATP-dependent Clp protease proteolytic subunit	Translation	Degradation of proteins, peptides, and glycopeptides
clpP	slr0542	0.430805	-0.0349088	-0.153926	-0.301256	-0.220595	-0.508044	0.799102	0.574708	0.556814	0.685689	0.349628	0.307043	-0.0250444	-0.39824	-0.635737	-0.554863	-0.74989	-0.741055	0.576776	0.310314	0.116504	0.133417	0.292656	0.313527	ATP-dependent protease ClpP	Translation	Degradation of proteins, peptides, and glycopeptides
sll1427	sll1427	0.476521	0.501489	0.636357	0.641309	0.580187	0.654708	-0.158406	-0.12894	0.0796351	0.286556	0.132494	0.0833813	0.0929325	0.189827	0.482739	0.552509	0.297561	0.498659	0.445233	-0.462549	-0.0157645	0.118958	0.0448776	-0.12438	protease	Translation	Degradation of proteins, peptides, and glycopeptides
sll2008	sll2008	0.392372	0.335789	0.392284	0.322516	0.130885	0.219584	-0.826911	-0.683588	-0.789562	-0.244741	-0.586626	0.23422	0.902255	0.790449	0.950503	0.984485	0.548099	0.707684	0.213695	-0.0407832	-0.465573	-0.601777	-0.378932	-0.0836409	processing protease	Translation	Degradation of proteins, peptides, and glycopeptides
clpX	sll0535	0.404275	0.0601485	-0.107524	-0.344623	-0.434025	-0.318224	0.790974	0.136228	0.104781	0.660807	0.0709867	0.501812	0.14422	0.00318697	-0.251993	-0.360664	-0.34258	-0.34362	0.428382	0.215265	-0.0823937	0.112168	0.455887	0.437043	ATP-dependent Clp protease ATPase subunit	Translation	Degradation of proteins, peptides, and glycopeptides
slr0807	slr0807	0.20163	0.219779	0.512221	0.625166	0.563916	0.74613	0.0275264	-0.292964	-0.169275	-0.0506608	-0.165608	-0.113662	0.0418438	0.165892	0.496086	0.529924	0.439562	0.703453	-0.339405	-0.207155	-0.268651	-0.242184	-0.354927	-0.244036	probable o-sialoglycoprotein endopeptidase	Translation	Degradation of proteins, peptides, and glycopeptides
clpP3	slr0165	0.104387	0.103404	0.128078	0.379316	0.248809	0.297369	0.94991	0.385509	0.158786	0.189126	-0.263922	0.00283608	-0.0615706	-0.194896	0.124406	0.391087	0.0800315	0.486227	0.820238	0.369133	-0.0646478	-0.250476	0.0527656	0.0706102	ATP-dependent Clp protease proteolytic subunit	Translation	Degradation of proteins, peptides, and glycopeptides
clpP2	sll0534	0.219621	-0.0647936	-0.24809	-0.357383	-0.530462	-0.602201	0.779787	0.105273	0.105633	0.603518	0.172252	0.440198	0.145351	-0.0335489	-0.433089	-0.476476	-0.70376	-0.693394	0.619732	0.354964	-0.0984958	0.158148	0.446169	0.431608	ATP-dependent Clp protease proteolytic subunit 2	Translation	Degradation of proteins, peptides, and glycopeptides
slr0535	slr0535	0.190459	0.307533	0.55631	0.556975	0.567431	0.620216	-0.830458	-0.636329	-0.262356	-0.0841126	-0.0573384	0.199528	-0.0132203	0.271502	0.454547	0.520422	0.280556	0.506698	-0.251108	-0.727182	-0.401008	-0.243644	-0.285391	-0.104868	protease	Translation	Degradation of proteins, peptides, and glycopeptides
sll2009	sll2009	0.175082	0.241685	0.661342	0.826901	0.576783	0.819063	-0.275869	-0.524958	-0.780935	-0.784309	-0.817417	-0.502972	0.338354	0.26831	0.822779	0.992497	0.398125	0.846664	0.162214	0.110996	-0.696273	-0.780977	-0.760644	-0.39934	processing protease	Translation	Degradation of proteins, peptides, and glycopeptides
sll1703	sll1703	-0.0820395	-0.122063	0.039075	-0.00203951	0.106154	-0.0897865	0.577643	0.083226	-0.0740411	-0.0147646	-0.0639178	0.00742383	-0.275558	0.076464	-0.0107741	-0.123499	-0.0438204	-0.0952301	0.197933	0.0467926	-0.151657	-0.0372471	-0.0190299	-0.0271603	protease IV	Translation	Degradation of proteins, peptides, and glycopeptides
sll0136	sll0136	-0.0687811	-0.027995	0.205289	0.223599	0.00100381	0.0110082	0.551753	-0.489803	-0.268099	-0.0998262	-0.727514	-0.136966	-0.202579	-0.360683	-0.25259	-0.155272	-0.321322	-0.266866	0.0272249	-0.503096	-0.544886	-0.342096	-0.196598	-0.100789	aminopeptidase P	Translation	Degradation of proteins, peptides, and glycopeptides
slr1204	slr1204	-0.0466195	0.407735	0.502243	0.856331	1.16989	1.21994	0.194419	-0.448999	-0.218447	-0.0782198	-0.279907	-0.0815107	0.0101078	0.379503	0.907	1.49937	1.10462	1.85163	0.431631	-0.262238	-0.350771	-0.37279	0.0367663	-0.322878	protease	Translation	Degradation of proteins, peptides, and glycopeptides
slr0021	slr0021	-0.095796	0.038297	0.0276478	-0.0830621	0.0418184	-0.190417	0.406526	0.266037	0.211658	0.34482	0.199368	0.177674	-0.267131	-0.181604	-0.315181	-0.10583	-0.246783	-0.208943	0.449321	0.481676	0.0480401	0.152989	0.185981	0.197301	protease	Translation	Degradation of proteins, peptides, and glycopeptides
clpB2	slr0156	-0.154544	0.0880384	0.379383	0.467615	0.468437	0.659772	0.600987	0.178204	0.144696	-0.0398193	-0.0812207	-0.123857	-0.0746338	0.322464	0.381046	0.478124	0.547144	0.777017	0.222953	0.201784	-0.0645903	-0.195365	-0.0223474	-0.181907	ClpB protein	Translation	Degradation of proteins, peptides, and glycopeptides
sll1343	sll1343	-0.152494	-0.0790177	0.0415885	0.198663	0.363848	0.153286	0.347981	-0.010117	0.383552	-0.0235298	-0.104599	-0.121926	-0.113169	0.174514	0.136066	0.184691	0.421637	0.199252	0.45404	-0.233895	0.121888	-0.0282446	-0.136809	-0.113408	aminopeptidase	Translation	Degradation of proteins, peptides, and glycopeptides
ctpA	slr0008	-0.217217	0.00628219	0.173013	0.308756	0.198426	0.252744	-0.59368	-0.156328	0.184093	-0.0822337	0.0394054	0.0296114	-0.248077	0.0596611	0.317956	0.438726	0.234096	0.482979	-0.256733	-0.450099	-0.0460625	-0.118199	-0.122042	-0.0063785	carboxyl-termil processing protease	Translation	Degradation of proteins, peptides, and glycopeptides
sll0195	sll0195	-0.388589	-0.275229	-0.267823	-0.274754	-0.201763	-0.315404	0.783987	0.594346	0.370389	0.0930816	-0.208704	-0.287387	-0.611596	-0.518553	-0.46527	-0.356214	-0.231647	-0.596745	0.456327	0.515173	0.00744689	-0.15663	-0.0811492	0.0515579	probable ATP-dependent protease	Translation	Degradation of proteins, peptides, and glycopeptides
slr1331	slr1331	-1.24083	-0.948809	-0.805093	-0.673083	-0.926432	-0.749259	1.98684	0.606119	-0.410082	-0.776636	-0.969444	-1.0221	-1.13301	-1.19429	-1.24188	-1.02216	-0.604762	-0.807338	0.807832	1.58612	-0.398251	-0.820315	-0.368069	-0.486449	periplasmic processing protease	Translation	Degradation of proteins, peptides, and glycopeptides
slr1894	slr1894	0.681799	0.780837	0.656714	0.619707	0.513031	0.438965	0.578558	0.51916	-0.299991	-0.0390359	0.0151601	-0.225598	0.344807	0.705727	0.613629	0.709047	0.378483	0.351182	0.321372	0.42489	-0.273052	-0.364761	-0.204635	-0.167113	probable D-binding stress protein	Translation	Nucleoproteins
rbp3	slr0193	-0.0137589	0.0390434	-0.192171	-0.26716	-0.132633	-0.406367	0.794085	0.705061	0.270469	-0.125373	-0.0102704	-0.151922	0.0289316	0.246377	-0.0612606	-0.158864	-0.00366261	-0.232661	0.851361	0.679341	0.204555	-0.0447723	-0.0297641	0.159484	R-binding protein	Translation	Nucleoproteins
sll1120	sll1120	-0.269154	-0.120959	-0.223938	-0.0926579	0.0819047	-0.149581	0.2432	0.304071	0.360611	0.199156	0.211253	0.0307496	-0.205036	-0.0102898	-0.22809	-0.121026	0.122541	0.0414074	0.318914	0.276528	0.367861	0.302748	0.103262	-0.0847186	chromosome segregation protein SMC1	Translation	Nucleoproteins
slr1540	slr1540	-0.440246	-0.604392	-0.641026	-0.671452	-0.923822	-0.835921	1.18788	0.812875	0.578908	-0.185145	-0.284185	-0.290406	-0.249432	-0.571616	-0.901163	-0.908896	-0.658216	-0.979309	0.273536	0.785582	0.671688	0.216404	0.143415	0.356995	mR-binding protein	Translation	Nucleoproteins
sll1712	sll1712	-0.510855	-1.03213	-1.50892	-1.8486	-2.10278	-2.14733	0.0554598	0.814397	0.349647	0.379796	-0.123118	0.188492	-0.199563	-0.890763	-1.57773	-2.03243	-1.86175	-2.3975	0.202389	0.544416	0.293905	0.123249	0.686807	0.329831	D binding protein HU	Translation	Nucleoproteins
rbp1,rbpA	sll0517	-1.09426	-0.722861	-0.801551	-1.16226	-1.53628	-1.30389	0.888302	0.852622	0.000848848	0.407608	-0.0737268	0.0749313	-0.112652	-0.8977	-1.50795	-0.875759	-1.78623	-1.67681	1.15874	1.12953	-0.167631	-0.307466	0.455032	0.177058	putative R binding protein	Translation	Nucleoproteins
rbp2	ssr1480	-1.70499	-0.984821	-0.830942	-0.907812	-1.07353	-0.87044	1.96099	1.13857	-0.287264	-0.630916	-0.763847	-0.858899	-1.11332	-1.35185	-1.40293	-1.01394	-1.45216	-1.35825	1.3083	1.61797	-0.451235	-0.775673	-0.306664	-0.468133	putative R-binding protein	Translation	Nucleoproteins
fus	sll0830	0.802741	-0.761137	-1.5733	-2.0709	-1.75766	-2.30668	-0.716064	-0.029831	0.398711	1.0522	0.280312	1.27349	0.441395	-0.994297	-2.03903	-2.48484	-1.47755	-2.50281	-1.23289	-0.623234	0.418956	0.740715	0.914764	1.27303	elongation factor EF-G	Translation	Protein modification and translation factors
slr0918	slr0918	0.651545	0.529822	0.509742	0.557822	0.448091	0.524099	0.341623	-0.135569	-0.0218513	0.166265	0.0992685	0.178495	0.50344	0.467235	0.400166	0.434319	0.389535	0.502773	-0.176537	-0.0494359	-0.194887	-0.0381795	-0.148427	0.0333145	methionine aminopeptidase	Translation	Protein modification and translation factors
slr1549	slr1549	0.401639	0.407914	0.323447	0.253999	0.205197	0.213657	0.670035	0.212273	0.2095	0.458144	0.184484	0.0696547	-0.0595302	-0.150445	-0.295893	0.00309603	-0.131062	-0.160061	0.386443	0.223677	-0.0251529	-0.0393687	0.0355059	0.0566924	polypeptide deformylase	Translation	Protein modification and translation factors
slr0786	slr0786	0.271422	-0.0668668	0.162829	0.015434	0.348481	0.116491	-0.204571	-0.256873	-0.146884	0.232563	0.00390511	0.174198	0.22954	0.217769	0.138463	0.150122	0.368446	0.241139	-0.303602	-0.24518	-0.0915527	0.0951074	0.0477357	0.0659079	methionine aminopeptidase	Translation	Protein modification and translation factors
infB	slr0744	0.392872	0.440311	0.267701	0.347052	0.149515	0.106128	0.465243	0.0857856	0.0518515	0.195786	-0.174364	0.189764	0.225658	0.162958	0.237913	0.238153	-0.0333471	0.1536	0.0840423	0.264084	0.0268937	-0.0282886	0.0372275	0.199694	translation initiation factor IF-2	Translation	Protein modification and translation factors
infC	slr0974	0.220978	-0.111703	-0.215806	-0.281624	-0.275253	-0.359415	0.629229	0.678067	0.357566	0.389295	0.453885	0.348848	0.291016	-0.0262803	-0.225538	-0.282353	-0.244889	-0.393749	0.308412	0.670801	0.507123	0.417835	0.348661	0.281685	initiation factor IF-3	Translation	Protein modification and translation factors
fus	sll1098	0.227741	0.756957	1.01248	1.11219	0.940455	1.17701	-0.471487	-0.464966	-0.556396	-0.137241	-0.373258	-0.321389	0.165902	0.502618	0.764056	0.905586	0.642561	0.856186	-0.277253	-0.587086	-0.369273	-0.285347	-0.0950912	-0.247492	elongation factor EF-G	Translation	Protein modification and translation factors
prfA	sll1110	0.300028	0.317767	0.577163	0.50635	0.354687	0.568161	0.81019	0.0510091	0.114723	0.195602	-0.291444	-0.108936	0.121109	0.13915	0.208685	0.349961	0.266686	0.367419	0.0253487	-0.0115615	-0.146069	-0.125229	0.0643644	0.0429944	peptide chain release factor 1	Translation	Protein modification and translation factors
aat	sll0869	-0.074635	-0.215264	-0.368141	-0.183171	-0.310147	-0.234813	-0.157237	-0.238437	0.0239311	0.0730611	0.0423177	0.1591	-0.0313548	-0.135269	-0.128511	-0.391224	-0.162699	-0.277687	0.223355	-0.219981	-0.105756	-0.0177886	-0.00358084	0.160636	Leu/Phe-tR-protein transferase	Translation	Protein modification and translation factors
slr1938	slr1938	0.0976835	-0.023095	0.0663287	-0.0595593	-0.0133308	0.037418	0.457221	0.462768	0.420281	0.294812	0.165456	0.201528	-0.0505454	-0.177212	-0.374768	-0.148285	-0.200535	-0.253452	0.439159	0.435489	0.252674	0.0785315	0.18022	0.0472084	putative translation initiation factor EIF-2b subunit 1	Translation	Protein modification and translation factors
infA	ssl3441	0.0554595	0.573519	0.68487	0.759557	0.905426	0.826376	0.415193	-0.270553	-0.295265	-0.0163553	-0.0783634	-0.111972	0.0923255	0.486241	0.609346	0.729019	0.69147	0.80929	-0.365727	-0.134916	-0.187599	-0.0771735	-0.024088	-0.203399	initiation factor IF-1	Translation	Protein modification and translation factors
slr1795	slr1795	0.0957934	-0.0670918	-0.16987	-0.0745271	-0.155144	-0.135466	0.470407	0.0434557	-0.0345448	0.404461	0.206043	0.244582	-0.0381779	-0.201768	-0.316612	-0.0623448	-0.0792819	0.00898917	0.630959	0.236343	-0.278089	-0.174584	0.11076	0.134377	peptide methionine sulfoxide reductase	Translation	Protein modification and translation factors
slr1105	slr1105	-0.0297827	0.442857	0.376216	0.530893	0.438501	0.466269	0.910497	0.281919	-0.217327	-0.172416	-0.432454	-0.31775	0.166925	0.616902	0.504399	0.817667	0.210398	0.347111	0.294418	0.689087	-0.0982793	-0.294959	0.0483501	-0.137765	GTP-binding protein TypA/BipA homolog	Translation	Protein modification and translation factors
sll1394	sll1394	-0.116415	-0.291323	-0.111215	-0.190169	0.0932015	-0.212718	0.523011	0.345711	0.292401	0.201001	0.104185	0.134772	-0.154879	0.130197	-0.241255	-0.196866	-0.0576133	-0.345405	0.654254	0.440033	0.191618	0.151858	0.291582	0.127436	peptide methionine sulfoxide reductase	Translation	Protein modification and translation factors
prfB	sll1865	-0.141522	-0.0574637	0.160903	0.150314	0.0802239	0.577689	0.598089	-0.197	0.0791598	-0.174446	-0.00673282	0.038589	0.0922796	0.112915	0.329988	0.339907	0.123294	0.479967	-0.0850139	0.00874675	-0.0938189	-0.136749	-0.186839	-0.143455	peptide chain release factor 2	Translation	Protein modification and translation factors
slr1435	slr1435	-0.20324	-0.223773	-0.0538386	-0.0543984	0.027784	0.211752	0.70192	0.259948	0.0610647	-0.183484	-0.20187	-0.118884	0.0210467	-0.0535134	0.0909225	0.0971999	0.0183523	0.322948	0.333991	0.145334	0.106958	-0.0129709	-0.0347929	0.0128345	PmbA protein homolog	Translation	Protein modification and translation factors
sll0546	sll0546	-0.1432	-0.417941	-0.500743	-0.543728	-0.434615	-0.628232	0.848819	0.393443	0.501225	-0.0820044	0.575552	0.0158575	-0.131129	-0.483486	-0.507605	-0.608458	-0.490139	-0.509898	-0.0320528	0.305759	0.339349	0.116805	-0.23483	-0.0774647	probable translation initiation factor	Translation	Protein modification and translation factors
slr1228	slr1228	-0.297183	-0.363004	-0.0662904	-0.143373	0.0632586	0.225459	0.932685	0.584769	0.284094	0.0581587	0.00647008	-0.146079	-0.151685	0.0248159	-0.138152	-0.081641	0.174662	0.0395598	0.383274	0.562738	0.207119	0.0502477	0.137868	0.0142064	peptide-chain-release factor 3	Translation	Protein modification and translation factors
sll2001	sll2001	-0.498734	-0.586542	-0.572838	-0.464701	-0.271453	-0.619091	1.33388	0.696167	0.413339	0.0761872	-0.280572	-0.29957	-0.376447	-0.0726818	-0.5025	-0.661307	-0.348378	-0.663564	0.486115	0.516744	0.368569	0.0241936	0.269644	0.20887	leucine aminopeptidase	Translation	Protein modification and translation factors
ppiB	sll0227	-0.747311	-0.709737	-0.574008	-0.548896	-0.616698	-0.558253	0.74402	0.0797318	-0.149622	-0.26913	-0.348492	-0.282042	-0.577343	-0.492012	-0.41773	-0.471431	-0.568739	-0.297235	0.587072	0.220951	-0.122406	-0.221052	-0.0937139	-0.12905	peptidyl-prolyl cis-trans isomerase B, periplasmic protein	Translation	Protein modification and translation factors
sll0555	sll0555	-0.835723	-0.377482	-0.398067	-0.509651	-0.258663	-0.501066	1.40723	0.681825	-0.0759313	-0.142508	-0.498633	-0.412469	-0.565995	-0.667547	-0.986678	-0.627811	-0.420246	-0.787177	0.540865	0.776663	-0.266675	-0.61316	-0.226713	-0.0323563	methionine aminopeptidase	Translation	Protein modification and translation factors
slr0328	slr0328	-0.504136	-0.670188	-0.539057	-0.452821	-0.403294	-0.427717	1.28023	0.39845	0.0549252	-0.0614375	-0.0813491	-0.227684	-0.601438	-0.470531	-0.512549	-0.409023	-0.0625265	-0.469759	0.782106	0.485583	-0.00786952	-0.0659217	-0.0149338	-0.0913904	low molecular weight phosphotyrosine protein phosphatase	Translation	Protein modification and translation factors
frr, rrf	sll0145	-1.04008	-1.12626	-1.15857	-1.14746	-1.07579	-1.19656	1.83362	1.20856	0.41291	-0.356373	-0.220903	-0.680167	-0.883216	-1.07587	-1.33455	-1.26546	-1.0543	-1.21867	0.819574	1.47415	0.356893	-0.303983	-0.0340572	-0.285486	ribosome releasing factor	Translation	Protein modification and translation factors
sll0408	sll0408	-1.07488	-0.911765	-0.921255	-0.994705	-0.895343	-1.16154	1.07394	0.948687	0.369339	0.116898	0.158242	0.0545672	-0.788889	-0.958729	-1.21284	-1.13058	-1.03272	-1.24905	0.780247	0.999133	0.347721	0.072445	0.334654	0.197933	peptidyl-prolyl cis-trans isomerase	Translation	Protein modification and translation factors
fus	slr1463	-1.14921	-0.961018	-0.651223	-0.669809	-0.650044	-0.655334	1.76615	0.822583	-0.25635	-0.640764	-0.396662	-0.666069	-1.04872	-0.718489	-0.729349	-0.624561	-0.832203	-0.768471	0.886696	1.27382	-0.124687	-0.509741	-0.343241	-0.264317	elongation factor EF-G	Translation	Protein modification and translation factors
tsf	sll1261	-1.23434	-1.09025	-1.0234	-0.821201	-0.941066	-1.04897	2.20109	0.74345	-0.661405	-1.01388	-1.1265	-1.12792	-1.00398	-1.27713	-1.44011	-1.38755	-1.15281	-1.39812	0.826661	1.94215	-0.552603	-1.0125	-0.495969	-0.815678	elongation factor TS	Translation	Protein modification and translation factors
efp	slr0434	-1.39982	-1.30326	-1.20183	-1.25737	-0.923261	-1.25584	1.58013	1.18774	0.43885	-0.324877	-0.343261	-0.442033	-1.06764	-0.841436	-1.52391	-1.38219	-0.696443	-1.33909	0.698739	1.34511	0.598853	0.154345	0.186893	0.00489895	elongation factor P	Translation	Protein modification and translation factors
slr1251	slr1251	-1.50583	-1.30395	-1.18387	-1.05403	-0.949097	-1.02968	2.01145	1.21569	0.372376	-0.536655	-0.499658	-1.00065	-1.35122	-1.22449	-1.67199	-1.29611	-0.957831	-1.21566	0.478295	1.38812	0.149776	-0.438883	-0.271856	-0.464321	peptidyl-prolyl cis-trans isomerase	Translation	Protein modification and translation factors
tufA	sll1099	-2.33315	-2.06931	-1.61665	-1.44151	-1.79086	-1.66446	1.89552	1.34608	-0.564211	-0.790272	-0.639675	-0.758892	-2.51998	-2.55201	-2.31396	-2.15215	-2.42177	-2.30428	1.48305	1.75414	-0.179008	-0.589788	-0.0782508	-0.140851	elongation factor Tu	Translation	Protein modification and translation factors
slr0361	slr0361	0.548981	0.428662	0.305786	0.192378	0.3733	0.220848	-0.0473608	-0.0985014	-0.100847	0.190427	-0.0437251	0.198546	0.316607	0.332847	0.244275	0.153778	0.328923	0.182086	0.0512751	-0.114649	-0.177884	0.00720741	0.234679	0.276837	probable ribosomal large subunit pseudouridine synthase B	Translation	Ribosomal proteins: synthesis and modification
slr1629	slr1629	0.249342	0.0076429	0.045403	0.0127982	0.0561942	-0.248485	0.490677	0.0583517	-0.0752781	-0.0203532	-0.234075	-0.040874	0.203469	-0.0799383	-0.0859106	-0.0243574	-0.238405	-0.152447	0.357663	0.286296	-0.148606	-0.212728	-0.0172226	0.146107	ribosomal large subunit pseudouridine synthase D	Translation	Ribosomal proteins: synthesis and modification
sll1967	sll1967	0.308148	0.299299	0.356872	0.48667	0.540248	0.511008	0.454505	-0.303196	0.0452369	0.355279	0.209712	0.129118	0.001013	0.140025	0.194767	0.367746	0.365089	0.442924	-0.215441	-0.186444	-0.292812	-0.111673	-0.0191326	0.0968729	probable R methyltransferase	Translation	Ribosomal proteins: synthesis and modification
sll0754	sll0754	0.204337	0.197736	0.144728	0.0644791	0.167873	-0.0749893	0.38686	0.0894459	0.333785	0.11485	0.111701	-0.0217375	0.0878009	0.228141	-0.0116293	0.0424078	0.273169	-0.0791514	0.454662	-0.163989	0.306071	0.308058	0.0512445	0.0491403	ribosome binding factor A	Translation	Ribosomal proteins: synthesis and modification
slr0808	slr0808	0.108867	0.0590506	0.222102	0.356872	0.393203	0.425359	0.526022	0.00369495	0.084945	-0.292602	-0.214273	-0.165389	0.0147617	0.104037	0.200786	0.251377	0.0846071	0.387117	0.13466	0.0316728	-0.357371	-0.371566	-0.369326	-0.148202	16S rR processing protein RimM homolog	Translation	Ribosomal proteins: synthesis and modification
slr0853	slr0853	0.332897	0.386742	0.438395	0.583245	0.551471	0.7192	-0.504386	-0.605122	-0.286236	-0.0874719	-0.29191	-0.0637385	0.0796252	0.111847	0.318653	0.521299	0.503451	0.547211	-0.52674	-0.563624	-0.598543	-0.447698	-0.326895	-0.433917	ribosomal-protein-alanine acetyltransferase	Translation	Ribosomal proteins: synthesis and modification
ssl0438	ssl0438	-0.233726	-0.0227741	-0.259204	-0.299556	-0.0224323	-0.227513	0.683344	0.291155	0.264217	0.204712	0.0647291	0.145439	-0.0944531	-0.0573228	-0.142866	-0.294498	-0.259769	-0.380385	0.289104	0.315205	0.0187448	-0.167998	0.213027	0.158012	similar to 50S ribosomal protein L12	Translation	Ribosomal proteins: synthesis and modification
sll0825	sll0825	-0.41013	-0.524206	-0.285304	-0.322695	-0.0829239	-0.314402	1.27506	0.275746	-0.0856696	-0.123216	-0.32134	-0.213583	-0.0641767	-0.11955	-0.438567	-0.470472	-0.252673	-0.272607	0.37322	0.793382	-0.13935	-0.175227	-0.0688652	-0.0256605	polyA polymerase	Translation	Ribosomal proteins: synthesis and modification
sll1909	sll1909	-0.884783	-0.511886	-0.692921	-0.492492	-0.372072	-0.602869	1.28752	0.140397	-0.0337367	-0.2593	-0.485509	-0.321303	-0.828609	-0.661495	-0.810519	-0.656405	-0.12781	-0.460606	0.594497	0.662585	-0.236467	-0.305702	-0.143443	0.0241438	probable methyltransferase	Translation	Ribosomal proteins: synthesis and modification

## Sheet: Membrane transport
ABC transporters
sulfate		D1-1	D3-1	D5-1	D7-1	D9-1	D11-1	L1-1	L3-1	L5-1	L71	L9-1	L11-1	D1-2	D3-2	D5-2	D7-2	D9-2	D11-2	L1-2	L3-2	L5-2	L7-2	L9-2	L11-2	Function	Subsystem	Specific subsystem
cysP (sbpA)	slr1452	0.0796639	0.341509	0.428847	0.136452	1.14246	0.641154	1.36948	0.437925	-0.279693	-0.0134087	-0.0677798	0.201568	0.0487347	0.221008	0.0589239	0.422927	0.341501	0.678533	-0.290799	-0.185545	-0.332361	-0.496236	-0.154619	-0.505986	sulfate transport system substrate-binding protein	Transport and binding proteins
cysT	slr1453	-0.209349	0.365611	0.402307	0.42484	0.746891	0.781985	0.244737	-0.45927	-0.636383	-0.444336	-0.538047	-0.441733	-0.122897	0.271474	0.432862	0.600133	0.506816	0.627974	-0.809596	-0.613206	-0.566757	-0.49887	-0.41159	-0.624049	sulfate transport system permease protein	Transport and binding proteins
cysW	slr1454	-0.303402	0.0577951	0.035796	-0.222367	0.531504	-0.119248	1.18447	0.030262	-0.162275	-0.0945089	-0.0306217	-0.227508	-0.153377	-0.141911	-0.160471	-0.0613473	0.190745	-0.254632	-0.0716589	-0.210934	-0.126682	-0.143722	-0.0609525	-0.2069	sulfate transport system permease protein	Transport and binding proteins
cysA	slr1455	0.183632	0.651938	0.356066	0.216067	0.902791	0.448506	0.253637	0.21384	0.0546736	0.30347	0.128574	0.263936	0.318778	0.582874	0.43521	0.360447	0.726604	0.387167	-0.132861	0.0639921	0.0984641	0.208777	0.298058	0.239205	sulfate transport system ATP-binding protein	Transport and binding proteins
nitrogen
nrtA	sll1450	-0.351487	0.68528	0.0400841	0.0692848	-0.147033	0.136317	0.23156	0.803064	-0.707139	-0.621381	-0.630156	-0.776325	-0.927706	-0.48489	-1.01996	0.171066	-0.174912	-0.572737	1.76746	1.34263	-0.671771	-0.765816	-0.707976	-0.635585	nitrate/nitrite transport system substrate-binding protein	Transport and binding proteins
nrtB	sll1451	-1.20204	-0.495139	-0.686972	-0.470902	-0.318138	-0.379511	-0.930823	-0.0599437	-1.2469	-1.05573	-0.715913	-1.09389	-1.19311	-0.571229	-0.517443	-0.323034	-0.11803	-0.28643	1.61174	-0.580408	-1.27527	-1.26713	-0.98074	-0.588683	nitrate/nitrite transport system permease protein	Transport and binding proteins
nrtC	sll1452	-1.6295	-1.27782	-1.80675	-1.31479	-1.86056	-1.62996	-0.451832	1.27982	-0.697265	-0.970606	-0.287155	-0.847724	-1.92624	-1.96532	-2.25423	-1.75611	-1.7697	-2.28916	2.82039	0.494839	-0.239625	-0.413608	-0.674182	0.322511	nitrate/nitrite transport system ATP-binding protein	Transport and binding proteins
nrtD	sll1453																									nitrate/nitrite transport system ATP-binding protein	Transport and binding proteins
bicarbonate
cmpA	slr0040	-3.4804	-4.10447	-4.00979	-3.7624	-4.03867	-3.93588	-5.5524	2.47636	0.625044	-1.06719	1.23166	-0.896799	-3.63128	-3.61913	-4.39901	-4.12124	-3.11459	-4.04392	-5.37734	1.89394	1.80393	0.474626	-0.648003	0.474786	bicarbonate transport system substrate-binding protein	Transport and binding proteins
cmpB	slr0041	-3.35697	-3.9186	-3.64159	-3.56457	-3.48094	-3.37588	-4.77246	2.57624	0.68778	-0.911001	1.19321	-0.680096	-3.43963	-2.86038	-3.5346	-3.44968	-2.28833	-3.33696	-5.07759	1.99871	1.76008	0.464488	-0.441865	0.584636	bicarbonate transport system permease protein	Transport and binding proteins
cmpC	slr0043	-3.62866	-3.64013	-3.56772	-3.37015	-3.56483	-3.5402	-4.18136	2.40262	1.16602	-0.522385	0.812299	-0.38463	-3.86669	-3.42565	-3.69586	-3.69247	-2.72678	-3.58489	-3.97353	1.74407	1.76736	0.712092	-0.152327	0.287056	bicarbonate transport system ATP-binding protein	Transport and binding proteins
cmpD	slr0044	-2.42569	-3.16959	-3.18936	-3.16778	-2.90652	-3.12513	-3.85124	1.91433	1.4862	0.0830767	0.934974	-0.106429	-2.60878	-2.6632	-3.19824	-3.2379	-2.38816	-3.05853	-3.48349	0.803864	1.66563	0.939232	0.327022	0.507041	bicarbonate transport system ATP-binding protein	Transport and binding proteins
molybdate
modA	sll0738	-0.24722	0.17889	-0.0217161	0.0679938	-0.48195	-0.189668	0.233973	-0.1872	0.124871	-0.0930669	-0.226763	-0.0554777	-0.412152	-0.389795	-0.138518	-0.336375	0.0853379	-0.162459	0.123788	-0.0733547	0.0199503	-0.067809	-0.134384	-0.101515	molybdate-binding periplasmic protein	Transport and binding proteins
modBC	sll0739	-0.322401	-0.132001	-0.0954215	-0.0590008	-0.11862	0.136521	-0.802167	-0.641362	-0.359108	-0.236839	-0.373924	-0.244085	-0.0665594	-0.175859	0.382609	0.260761	-0.102574	0.43866	-0.482205	-0.810201	-0.423511	-0.217994	-0.116099	-0.433044	ATP-binding protein of molybdate ABC transporter	Transport and binding proteins
iron
afuA	sll0237	0.0324812	0.253957	0.251299	0.261372	0.558306	0.357684	-0.0413008	-0.376945	-0.363424	-0.345596	-0.300788	-0.383459	-0.0283384	0.211269	0.394726	0.360323	0.53075	0.33993	-0.1634	-0.191181	-0.320145	-0.332257	-0.251048	-0.453735	unknown protein	Unknown
afuA	slr0513	0.469988	0.480206	0.529175	0.55713	0.517147	0.497462	0.410539	-0.163018	-0.115409	-0.240057	-0.428869	-0.435601	0.546006	0.114694	0.466934	0.297107	0.177365	0.392943	0.308662	0.178589	-0.14921	0.0422567	-0.201278	-0.339316	iron transport system substrate-binding protein, periplasmic protein	Transport and binding proteins
afuA	slr1295	0.730742	0.82213	0.554485	0.210533	0.183982	0.176627	0.051756	-0.197203	-0.285849	0.115264	-0.267416	0.250516	1.03245	0.858118	0.473459	0.247309	-0.123411	-0.0129529	-0.281146	0.134004	-0.172283	0.20761	0.18347	-0.0113078	iron transport system substrate-binding protein	Transport and binding proteins
afuB	sll0238	-0.143887	-0.116523	-0.0421393	0.0367396	-0.0791516	-0.0679087	0.365077	0.0507448	-0.0371701	-0.229421	-0.00130617	-0.246423	-0.252259	-0.373595	-0.0633935	-0.0760195	0.0691758	-0.044641	0.206329	0.0282406	-0.12637	0.0782468	-0.272308	0.0113508	unknown protein	Unknown
afuB	slr0327	-0.191102	-0.26987	-0.000580048	0.193964	0.174003	0.082731	1.14742	0.352693	0.126428	0.0151046	-0.337756	-0.105509	-0.325533	-0.702728	-0.212129	-0.187598	-0.0189486	-0.0919939	0.871992	0.506471	-0.24417	-0.335999	-0.0956807	0.17792	iron(III) ABC transporter, permease protein	Transport and binding proteins
afuC	sll0240	0.279288	0.25561	0.410102	0.342446	0.304636	0.182873	-0.115736	-0.136327	-0.176438	-0.0479593	-0.0905905	0.0256412	0.00519451	0.125522	0.307594	0.408593	0.301306	0.394254	-0.0609243	-0.114969	-0.189848	0.0276194	-0.184703	0.0174689	ABC transporter ATP-binding protein	Transport and binding proteins
afuC	sll1878	0.75275	0.626417	0.466412	0.276125	0.153716	0.140811	0.0615935	0.0365299	0.0559306	0.304207	0.665329	0.274607	0.653042	0.603249	0.185901	0.280387	-0.124791	-0.0336609	0.333062	0.0684809	-0.00454024	0.133449	0.00927789	-0.0298453	iron(III)-transport ATP-binding protein	Transport and binding proteins
phosphate
pstS	sll0540	0.0460004	0.145363	0.260294	0.26458	0.633442	0.290373	-0.220357	-0.498367	-0.276687	-0.392887	-0.222972	-0.345555	0.111842	0.54386	0.776053	0.658908	0.723734	0.786933	-0.23119	-0.39868	-0.225924	-0.1943	-0.137638	-0.430761	phosphate-binding protein PstS homolog	Transport and binding proteins
pstS	sll0679	0.463985	0.262908	0.201731	-0.0984709	0.183224	-0.111107	0.114549	-0.0791776	-0.0614829	-0.0608607	0.000675069	-0.102126	0.347795	-0.0217241	0.0122619	0.328829	-0.16565	-0.0417187	-0.0211692	-0.113065	0.054879	0.280188	-0.104154	0.180104	periplasmic phosphate-binding protein of ABC transporter	Transport and binding proteins
pstS	sll0680	-1.09407	-0.153885	-0.416392	-0.637756	-0.168255	-0.312237	2.11715	0.0110034	-0.863341	-0.588548	-0.937325	-0.298422	-0.929826	-0.836025	-0.783989	-0.687472	-0.6628	-0.768491	0.920296	0.849951	-0.762199	-0.904942	-0.284608	-0.423067	phosphate-binding periplasmic protein precursor (PBP)	Transport and binding proteins
pstS	slr1247	0.220854	0.259422	0.362143	-0.0809336	0.2635	-0.0108266	0.229097	0.218477	-0.0624305	-0.233719	-0.0951638	0.456826	-0.122029	-0.170998	-0.209828	-0.0718983	0.157095	-0.20086	0.0891385	0.0854127	-0.114896	-0.105217	0.0285723	0.101958	phosphate-binding periplasmic protein precursor (PBP)	Transport and binding proteins
pstC	sll0681	-1.05584	-0.363616	-0.456362	-0.617241	-0.556068	-0.48747	2.18332	-0.239791	-0.943802	-0.533404	-0.910881	-0.323074	-1.12321	-1.03745	-0.743255	-0.845825	-0.555421	-0.769555	0.996179	0.69194	-0.834381	-0.760709	-0.288595	-0.474915	phosphate transport system permease protein PstC homolog	Transport and binding proteins
pstC	slr1248	0.240746	0.23067	0.344484	0.187359	0.0691259	0.124016	-0.111178	0.0733217	-0.112938	-0.102698	-0.0714713	0.193149	0.0816885	-0.154447	0.305824	0.146576	0.316833	0.148565	-0.0906966	-0.303468	0.217459	0.374841	0.114065	0.199429	phosphate transport system permease protein PstC homolog	Transport and binding proteins
pstA	sll0682	-0.528144	-0.192602	-0.200685	-0.213882	-0.234487	-0.0209999	1.92661	-0.516248	-0.888167	-0.720674	-0.879483	-0.440095	-0.733325	-0.509678	-0.314988	-0.309695	0.174371	-0.166057	0.749554	0.297748	-0.79193	-0.781378	-0.38211	-0.226304	phosphate transport system permease protein PstA homolog	Transport and binding proteins
pstA	slr1249	0.0717293	-0.019152	0.139628	0.0663281	0.145127	-0.0421848	0.176204	0.0766936	0.00704531	-0.0113015	0.179593	0.00228351	0.156887	-0.101043	-0.0571194	0.135283	0.193578	0.0393348	0.0297907	-0.0144242	0.113864	0.194715	0.0828308	0.0636097	phosphate transport system permease protein PstA homolog	Transport and binding proteins
pstB	sll0683	-0.492845	-0.362437	-0.528691	-0.452475	-0.275133	-0.385218	1.93245	-0.155047	-0.673855	-0.276376	-0.575125	-0.333993	-0.639713	-0.290827	-0.493836	-0.545484	-0.0923401	-0.441895	0.756855	0.294908	-0.492569	-0.604274	-0.19198	-0.147662	phosphate transport ATP-binding protein PstB homolog	Transport and binding proteins
pstB	sll0684	-0.322435	-0.296313	-0.533988	-0.610261	-0.458664	-0.579638	1.93479	0.204589	-0.471042	-0.258336	-0.464577	0.0228279	-0.590171	-0.776991	-0.694168	-0.53264	-0.635213	-0.694768	0.623967	0.63748	-0.376178	-0.433796	-0.0989823	0.0694146	phosphate transport ATP-binding protein PstB homolog	Transport and binding proteins
pstB	slr1250	0.258092	0.137395	0.198894	0.337706	0.49387	0.231177	0.149098	-0.316795	-0.137101	-0.255623	0.0639602	-0.0534129	0.203225	0.305605	0.190282	0.292966	0.561579	0.381537	0.0555228	-0.361132	-0.0646358	-0.0517564	-0.330286	-0.153587	phosphate transport ATP-binding protein PstB homolog	Transport and binding proteins
arginine/lysine/histidine/glutamine
bgtB	sll1270	-2.09451	-1.4771	-1.84067	-1.64637	-1.42376	-1.65065	1.10476	1.33384	0.0487093	-0.655133	-0.623077	-0.976085	-1.92127	-1.32226	-1.82101	-1.57471	-1.05632	-1.54671	2.11909	1.07724	-0.0731569	-0.672194	-0.405792	-0.69072	periplasmic substrate-binding and integral membrane protein of the ABC-type Bgt permease for basic amino acids and glutamine BgtB	Transport and binding proteins
bgtA	slr1735	0.346956	0.133988	0.0910909	0.129184	-0.0573748	-0.174371	0.146655	0.513737	0.119236	0.28726	0.178712	0.203525	0.0955513	0.213037	-0.0417836	-0.177999	-0.129663	-0.38956	0.909367	0.27602	0.0953357	0.136367	0.325564	0.218939	ATP-binding subunit of the ABC-type Bgt permease for basic amino acids and glutamine	Transport and binding proteins
natB	slr0559	-1.26126	-1.42046	-1.24315	-1.18624	-1.04711	-1.23439	1.19728	0.940823	0.505871	-0.147836	-0.0669555	-0.418968	-1.28882	-1.52691	-1.3702	-1.41067	-1.18802	-1.08688	1.14535	1.08301	0.279946	-0.128109	0.262403	-0.209362	periplasmic binding protein of ABC transporter for natural amino acids	Transport and binding proteins
natC	sll0146	-0.312535	-0.3394	-0.553661	-0.519405	-0.130374	-0.598457	1.44359	0.174013	0.0748239	-0.354826	-0.475763	-0.306325	-0.481037	-0.0626335	-0.560349	-0.432491	0.142769	-0.26729	0.572224	0.371288	-0.133338	-0.308556	-0.280259	-0.122459	Integral membrane protein of the ABC-type, Nat permease for neutral amino acids	Transport and binding proteins
natD	slr0949	-0.811501	-0.910805	-0.58133	-0.651365	-0.626898	-0.616658	0.834575	0.834171	0.241914	-0.344236	-0.251591	-0.527364	-0.795658	-0.94756	-0.789584	-0.698495	-0.636985	-1.04621	0.673048	0.952958	0.347275	0.00426525	-0.403886	-0.367816	Integral membrane protein of the ABC-type Nat permease for neutral amino acids NatD	Transport and binding proteins
natA	slr0467	-0.556743	-0.572364	-0.451981	-0.452894	-0.388864	-0.489117	0.613117	0.738121	0.549168	0.317664	-0.0237436	0.112237	-0.370743	-0.296263	-0.3094	-0.495353	-0.181967	-0.456499	0.351819	0.821764	0.26193	0.1071	0.18809	0.165536	conserved component of ABC transporter for natural amino acids	Transport and binding proteins
natE	slr1881	0.0306505	0.0340429	0.0608517	0.216432	0.260661	0.0542747	0.857726	0.131662	-0.056076	-0.321233	-0.25794	-0.0982096	-0.0256705	-0.0369963	0.254263	0.286564	0.151907	0.333002	0.475859	0.244565	-0.105156	-0.130736	-0.0582009	-0.0253432	ATP-binding subunit of the ABC-type Nat permease for neutral amino acids	Transport and binding proteins
Urea
urtA	slr0447	-2.86912	-2.7168	-2.9999	-2.73471	-2.89155	-2.96246	0.33444	0.938668	-0.461482	-0.428991	-0.550419	-0.650235	-2.60897	-2.90486	-3.17015	-2.95784	-2.39003	-3.07336	2.75304	1.44839	-0.399551	-0.6613	-0.592709	-0.533624	periplasmic protein, ABC-type urea transport system substrate-binding protein	Transport and binding proteins
urtB	slr1200	-2.14897	-1.66256	-1.80248	-1.86585	-1.52269	-1.62258	1.08803	0.975471	-1.14585	-0.666523	-1.09644	-0.81256	-1.80795	-1.47318	-1.25397	-1.43032	-0.813539	-1.47311	2.11494	0.987249	-1.33868	-1.36592	-1.02918	-1.49486	urea transport system permease protein	Transport and binding proteins
urtC	slr1201	-1.77372	-1.19935	-1.5079	-1.24781	-0.857052	-1.36123	0.653852	0.958259	-0.268863	-0.100502	-0.222079	-0.0412742	-1.61407	-0.780852	-1.28344	-1.17228	-0.514991	-1.27202	1.98312	1.1203	-0.687929	-0.936366	-0.567303	-0.653698	urea transport system permease protein	Transport and binding proteins
urtD	sll0764	-0.178162	0.309124	0.252601	0.389026	0.71695	0.59461	0.247709	-0.256317	-0.550028	-0.218822	-0.473989	-0.404497	-0.0922189	0.418108	0.521076	0.580686	0.639599	0.739966	0.620807	-0.361984	-0.476705	-0.400452	-0.170971	-0.421841	urea transport system ATP-binding protein	Transport and binding proteins
urtE	sll0374	-0.97851	-0.811522	-0.773267	-0.599627	-0.56507	-0.429795	0.628218	0.708378	0.524873	-0.337255	-0.479419	-0.470194	-1.01121	-0.626867	-1.129	-0.781992	-0.247773	-0.64984	1.24806	0.720443	0.126602	-0.207252	-0.141079	0.00541624	urea transport system ATP-binding protein	Transport and binding proteins
manganese
mntC	sll1598	0.209064	0.32671	0.422085	0.319276	0.356465	0.22584	0.131999	-0.0757979	-0.0131079	-0.137072	-0.0594122	-0.101321	0.0712607	0.0467226	0.0662507	0.115603	0.221016	0.252301	-0.196381	0.0411868	0.137944	0.00962449	-0.170824	0.040466	Mn transporter MntC	Transport and binding proteins
mntB	sll1600	0.305679	0.531852	0.447223	0.533424	0.15835	0.38913	-0.292272	-0.315851	-0.160604	-0.151876	-0.204261	-0.264892	-0.069063	-0.120526	0.213772	0.195655	0.679523	0.812007	-0.246103	-0.510367	0.0327235	0.0990144	-0.336979	-0.212579	manganese transport system membrane protein MntB	Transport and binding proteins
mntA	sll1599	-0.00475566	0.262805	0.500741	0.590258	0.635427	0.773577	-0.695489	-0.582887	-0.510232	-0.297197	-0.296084	-0.31118	0.155437	0.329063	0.846043	0.864182	0.602723	1.04919	-0.531926	-0.531863	-0.364097	-0.162518	-0.227754	-0.376019	manganese transport system ATP-binding protein MntA	Transport and binding proteins
zinc
znuA	slr2043	0.0287738	0.0578027	0.143503	0.24314	0.44672	-0.0476099	0.462329	-0.470715	-0.479095	-0.546463	-0.365444	-0.383831	-0.0826602	0.098343	0.31058	0.472478	0.273514	0.359327	-0.0970539	-0.533498	-0.402014	-0.452989	-0.556362	-0.676871	zinc transport system substrate-binding protein	Transport and binding proteins
znuB	slr2045	-0.158243	-0.199711	-0.403408	-0.525782	-0.0232965	-0.385841	0.465584	0.13266	0.184351	-0.464049	0.0731592	-0.355784	-0.0726269	-0.0434231	-0.488005	-0.374419	0.19949	-0.344186	0.0408371	0.0532716	0.395975	0.0290774	-0.539559	-0.147354	zinc transport system permease protein	Transport and binding proteins
znuC	slr2044	0.291595	0.154932	0.306751	0.345487	0.199594	0.781838	0.541086	-0.347168	0.0633479	-0.111269	0.172664	0.247281	0.22692	0.601643	0.517035	0.715632	0.636684	1.07389	0.093732	0.119624	-0.179683	-0.163457	0.20054	-0.190861	zinc transport system ATP-binding protein	Transport and binding proteins
cobalt/Nickel
cbiM	sll0383	-1.40424	-1.27775	-0.939319	-0.591802	-0.615543	-0.655956	1.33205	0.731708	-0.0750745	-0.488856	-0.32084	-0.697287	-1.34247	-1.22343	-0.894651	-0.717848	-0.566404	-0.814974	1.03522	1.04256	-0.210428	-0.574126	-0.362631	-0.248885	cobalamin biosynthesis protein M	Biosynthesis of cofactors, prosthetic groups, and carriers	Cobalamin, heme, phycobilin and porphyrin
cbiQ	sll0384	-0.672694	-0.554325	-0.430145	-0.0256606	0.0329628	-0.238544	1.15551	0.447723	-0.0311538	-0.381751	-0.217679	-0.517577	-0.515796	-0.050049	-0.222322	0.0428176	0.160153	0.0150587	1.00044	0.861293	-0.387926	-0.562632	0.101741	-0.212557	unknown protein	Unknown
cbiO	sll0385	-0.631106	-0.356577	-0.378877	-0.336318	0.168228	-0.510041	0.789635	-0.43856	-0.39403	-0.618149	-0.414815	-0.660117	-0.708907	-0.0201419	-0.460228	-0.182317	0.306078	-0.223634	0.323573	-0.350814	-0.727722	-0.624113	-0.571649	-0.497353	ATP-binding protein of ABC transporter	Transport and binding proteins
cbiN	sll0382	-1.03101	-0.951062	-0.670309	-0.511455	-0.464133	-0.578235	1.10371	1.02523	0.353916	-0.155494	0.235384	-0.31174	-0.84986	-0.896429	-0.938044	-0.826227	-0.561767	-0.778049	1.21739	0.914264	0.1534	-0.291004	0.00739299	0.0211819	hypothetical protein	Hypothetical
Others
ycf16	slr0075	1.61771	1.27851	1.45536	1.66163	1.38916	1.50724	0.512247	-1.12535	-1.20717	-0.368816	-1.3684	-0.345584	0.968483	0.509997	0.820879	1.00116	0.532327	1.05648	-0.888226	-0.34292	-1.45186	-1.10365	-0.423934	-0.426013	ABC transporter ATP-binding protein	Transport and binding proteins
sll0671	sll0671	0.375568	-0.146003	0.191977	0.267673	0.214059	0.544989	0.469821	-0.274402	0.406142	0.0639719	0.364503	0.683848	0.335628	0.393264	0.211915	0.225462	0.11411	0.8407	-0.152313	0.0371087	-0.0766357	-0.0125302	0.0638161	0.0670737	probable cation transporter	Transport and binding proteins
ycf24	slr0074	1.42241	1.26635	1.38988	1.31014	1.27002	1.26286	-0.35081	-1.42915	-0.616473	0.544218	-0.798055	0.200163	1.07781	0.927202	1.0457	1.31564	0.903498	1.18857	-1.79197	-1.48105	-1.00789	-0.375866	-0.179859	-0.053414	ABC transporter subunit	Transport and binding proteins
slr5078	slr5078	0.702818	0.71858	0.60942	0.73428	0.494817	0.499749	-0.213815	-0.0300648	0.0456887	0.0916071	-0.357701	0.0448502	0.204835	0.160971	0.640943	0.402473	0.312032	0.501217	-0.163789	-0.258175	-0.242086	-0.0502882	-0.107153	0.0697941	similar to potassium channel protein	Transport and binding proteins
slr5038	slr5038	1.00369	1.06628	0.946311	0.482692	0.574984	0.369413	-1.1099	-0.644825	-0.727595	-0.290641	-0.434495	-0.470346	1.94962	0.94256	1.00116	0.80871	0.27158	0.306018	-1.18692	-0.786694	-0.749213	-0.465516	-0.176034	-0.581796	chromate transporter	Transport and binding proteins
feoB	slr1392	0.527317	0.350057	0.313977	0.332807	0.419727	0.319419	0.157051	-0.234342	-0.434944	-0.383342	-0.436461	-0.290439	0.228478	0.155625	0.411663	0.106193	0.15893	0.320673	-0.166053	-0.0307754	-0.443195	-0.471344	-0.441348	-0.567684	ferrous iron transport protein B	Transport and binding proteins
sll1081	sll1081	0.255648	0.359386	0.254582	0.261508	0.406605	0.458446	0.350301	0.301157	0.0697906	0.375556	-0.0194855	0.371844	0.353982	0.247255	0.669309	0.203715	0.469288	0.617535	1.34273	0.285002	0.0815162	-0.110735	0.294411	0.166675	ABC transport system permease protein	Transport and binding proteins
sll0484	sll0484	0.673377	0.598645	0.549273	0.505944	0.483053	0.675852	-0.059375	-0.169471	0.0831713	0.269654	0.266868	0.160605	0.443628	0.623407	0.678737	0.616362	0.447638	0.773659	-0.166257	-0.0979027	-0.0314672	0.0182475	0.0327872	0.0590198	ATP-binding protein of ABC transporter	Transport and binding proteins
slr1890	slr1890	0.874861	0.35715	0.0303494	-0.304013	-0.37341	-0.367763	-0.0841378	0.445952	0.200032	0.316835	0.325619	0.304246	0.659341	0.287327	0.00178294	-0.32821	-0.493215	-0.509269	-0.53015	0.494452	0.643384	0.596908	0.454303	0.404198	bacterioferritin	Transport and binding proteins
sll1409	sll1409	0.305261	0.421555	0.0399635	0.143137	0.0862276	0.128304	-0.186496	-0.112094	-0.173796	-0.191167	-0.104448	-0.0577805	0.0865198	0.187897	0.25558	0.130293	0.0010664	-0.0374205	-0.0505535	-0.0530769	-0.0957943	-0.0322993	-0.22161	-0.0575022	ferrichrome-iron receptor	Transport and binding proteins
slr1318	slr1318	0.299035	0.372428	0.308085	0.302938	0.347871	0.234956	0.0705337	-0.097779	0.0724278	-0.0228569	-0.06016	-0.0979152	0.309438	0.28896	0.185826	0.175122	0.193588	0.313291	0.0424653	0.0952215	-0.0786605	-0.154405	-0.0138519	-0.0539348	iron(III) dicitrate transport system ATP-binding protein	Transport and binding proteins
slr1113	slr1113	0.554301	0.354518	0.378116	0.185435	0.224362	0.0223302	-0.289012	-0.10972	-0.0871804	0.306808	0.327131	0.310984	0.476896	0.39151	0.613756	0.329233	0.198385	0.289771	-0.44973	-0.409131	0.112855	0.186016	0.0787343	0.364898	ATP-binding protein of ABC transporter	Transport and binding proteins
slr1794	slr1794	0.772848	0.169375	-0.106283	-0.0537598	-0.216916	-0.207104	0.510231	0.248034	-0.180282	0.24262	-0.320543	0.188207	0.648987	-0.0623139	-0.311907	-0.186744	-0.440561	-0.439523	0.438006	0.679912	-0.260112	-0.167912	0.497587	0.6399	probable anion transporting ATPase	Transport and binding proteins
slr1740	slr1740	0.914022	0.25706	0.300524	0.63649	0.414833	0.729682	-0.506919	-0.903193	-0.723626	-0.839341	-0.994672	-0.718367	0.335069	0.398127	0.844213	0.854197	0.613358	0.98368	-0.483137	-0.646512	-0.873444	-0.861515	-0.602681	-0.945047	oligopeptide binding protein of ABC transporter	Transport and binding proteins
pacS	sll1920	0.560683	0.405727	0.436897	0.42728	0.398004	0.272765	-0.458316	-0.134054	-0.0804737	0.235351	0.195909	0.136926	0.315699	0.257903	0.432541	0.505589	0.168539	0.360091	-0.109162	-0.271834	0.0854207	0.236912	0.0701713	0.138804	copper-transporting P-type ATPase PacS	Transport and binding proteins
sll1202	sll1202	0.267199	0.189654	-0.0375679	0.188489	0.305916	0.114623	0.231282	-0.107202	0.377258	0.17785	0.182929	0.380077	0.191252	0.252726	0.070921	0.373535	0.224122	0.276549	0.180918	0.273807	-0.0808807	0.160904	0.412864	0.218742	iron(III) dicitrate-binding protein of ABC transporter, FecB homolog	Transport and binding proteins
slr1901	slr1901	0.435707	0.444981	0.439799	0.197645	0.0124503	-0.010015	0.334728	0.0787206	-0.163707	0.147238	-0.106668	0.524988	0.453877	0.337993	0.159073	0.196689	0.108592	-0.0393221	0.0235539	0.183425	-0.133132	-0.0908859	0.375377	0.397997	ATP-binding protein of ABC transporter	Transport and binding proteins
slr1651	slr1651	0.0469432	-0.0943777	-0.134574	-0.172997	-0.173341	-0.32754	0.435488	0.289605	0.190449	0.236489	0.102359	-0.0171	-0.17113	-0.182874	-0.274701	-0.298408	-0.134107	-0.0022839	0.0762367	0.194708	-0.108075	-0.259759	0.0062607	0.116779	ABC transporter ATP-binding protein	Transport and binding proteins
slr0544	slr0544	0.551341	0.54004	0.382787	0.383816	0.310677	0.280326	-0.178794	-0.144159	0.0303993	0.368404	0.193955	0.261968	0.410093	0.279958	0.263329	0.277775	-0.00168967	0.15383	0.0804769	-0.46628	0.0303309	0.168247	0.279741	0.0820167	ATP-binding protein of ABC transporter	Transport and binding proteins
slr1319	slr1319	0.282549	0.0162315	-0.02295	0.00373776	0.249839	0.0557652	0.0232104	-0.0158574	0.0346765	0.119865	0.095921	0.0965465	0.0352685	0.184878	-0.179714	-0.195584	-0.0417219	-0.150702	0.118504	0.0774614	-0.0286706	-0.0292282	-0.0791006	0.22092	iron(III) dicitrate transport system substrate-binding protein	Transport and binding proteins
sll1404	sll1404	0.213774	1.15548	1.06618	0.926843	0.764015	1.13788	-0.213937	-0.417232	-0.816036	-0.498435	-0.830541	-0.834481	0.273202	0.429754	1.10062	0.859189	0.705414	0.972343	-0.03306	-0.550037	-0.373444	-0.37338	-0.396447	-0.626654	biopolymer transport ExbB protein homolog	Transport and binding proteins
slr0615	slr0615	0.403286	0.228611	0.183105	0.264602	0.271761	0.176467	-0.194444	-0.151901	0.0436546	0.117381	0.0527437	0.0044328	0.408205	0.166321	0.205464	0.201821	0.0171304	0.174496	-0.0424361	-0.385742	0.184088	0.225926	0.307359	0.176935	ATP-binding protein of ABC transporter	Transport and binding proteins
sll1768	sll1768	0.368345	0.00622551	0.178865	0.36319	0.3792	0.28496	0.140494	0.100767	0.0703482	0.125734	0.210132	-0.045956	0.125774	0.210932	0.506393	0.605327	0.215058	0.280485	0.472482	-0.0455086	0.16306	0.161888	-0.127065	-0.0797583	probable oligopeptides ABC transporter permease protein	Transport and binding proteins
slr0822	slr0822	0.557119	0.449575	0.819439	0.99555	0.494758	1.07286	-1.21603	-0.974295	-0.54678	-0.32705	-0.542679	-0.275912	0.187202	0.090816	0.627956	0.663657	0.242679	0.741146	-0.953209	-1.19789	-0.600247	-0.382341	-0.406565	-0.488667	cation-transporting P-type ATPase PacL	Transport and binding proteins
sll0778	sll0778	0.0508643	0.188003	-0.0279333	-0.24129	0.00173038	-0.121811	-0.186387	-0.0423329	0.258895	0.0345276	0.317196	0.183976	0.069961	-0.161372	-0.532762	-0.225668	-0.084385	-0.37728	0.00554814	0.107913	-0.035272	0.0456451	0.0580945	0.124519	ABC transporter, ATP-binding protein	Transport and binding proteins
sll1864	sll1864	0.244683	-0.293753	-0.274997	-0.0267321	0.0675474	0.124371	0.490475	0.164814	0.0115689	0.13546	0.148835	0.183977	0.0712634	-0.0571483	0.188409	0.225386	0.149723	0.12585	0.355898	0.349038	0.175976	0.3402	0.301835	0.319195	probable chloride channel protein	Transport and binding proteins
sll1374	sll1374	0.200759	0.151741	0.0748199	0.107375	-0.0722106	0.0913116	0.354523	0.337429	0.369301	0.117102	0.0382169	-0.0579827	0.216438	-0.0663698	-0.134964	-0.120053	0.103273	-0.0638786	0.350342	0.311323	0.191286	-0.0469084	-0.0811388	0.157478	probable sugar transporter	Transport and binding proteins
sll1725	sll1725	0.0858533	0.150654	-0.0754275	0.140084	0.238756	0.0809319	-0.0172041	0.037426	-0.0626724	0.15637	0.123013	0.048284	0.000301585	0.101526	-0.0646963	-0.0703956	0.307342	-0.125816	0.070376	0.12453	0.119556	0.160512	-0.161691	0.385567	ATP-binding protein of ABC transporter	Transport and binding proteins
sll1481	sll1481	0.27357	0.623365	0.82568	0.851679	0.879701	0.956472	-0.144768	-0.334668	0.0117623	0.334103	0.0705902	0.057535	0.0302003	0.595535	0.834201	1.01789	0.785568	0.949378	0.233499	-0.503511	-0.341398	-0.152697	0.222342	-0.127675	ABC-transporter membrane fusion protein	Transport and binding proteins
kdpA	slr1728	-0.120763	-0.0858823	0.0781604	-0.0588738	0.0655844	0.0546928	-0.0115216	-0.00843861	0.0447617	0.0620468	0.0399189	0.23411	-0.0624001	0.178216	0.049207	-0.13316	-0.121134	0.0130901	0.349667	0.119458	0.270482	0.140295	0.17292	0.24638	potassium-transporting P-type ATPase A chain	Transport and binding proteins
slr0681	slr0681	0.374955	0.0123769	-0.205684	-0.378851	-0.446269	-0.44964	0.5913	0.617058	0.616652	0.449214	0.0589513	0.328498	0.202426	-0.378502	-0.782632	-0.779387	-0.732882	-0.832797	-0.344614	0.247219	0.650623	0.376613	0.345991	0.397999	probable sodium/calcium exchanger protein	Transport and binding proteins
sll1406	sll1406	-0.00136646	0.207555	0.000258158	0.248666	0.114848	0.353517	-0.0611736	0.0962518	-0.27918	-0.17627	-0.124175	-0.0334255	-0.0499435	-0.121942	0.307342	0.0662237	-0.131501	0.0282629	-0.193277	-0.084806	-0.0848088	-0.12601	-0.18173	-0.18827	ferrichrome-iron receptor	Transport and binding proteins
slr0242	slr0242	0.200746	-0.0834266	-0.145675	-0.183751	-0.216	-0.127975	1.04892	0.327351	0.103706	0.141313	-0.0415435	-0.0306058	0.0952597	-0.109168	-0.354449	-0.262251	-0.0609612	-0.377489	0.191623	0.36422	-0.0162871	-0.0793739	-0.0413822	0.0708982	bacterioferritin comigratory protein homolog	Transport and binding proteins
slr1492	slr1492	-0.0185341	0.00415727	0.236505	0.113239	0.105677	0.0740687	0.0816053	-0.216037	0.0499406	-0.326779	-0.275791	-0.337325	-0.269478	-0.237858	0.0235635	0.12367	0.076418	0.121207	-0.0148645	-0.25988	-0.093519	-0.0643447	-0.478853	-0.117474	iron(III) dicitrate transport system substrate-binding protein	Transport and binding proteins
sll1405	sll1405	0.152042	0.550686	0.608717	0.580353	0.608876	0.75787	-0.277953	-0.809023	-0.833477	-0.629283	-0.829155	-0.743563	-0.0494852	0.2692	0.53194	0.458274	0.218233	0.570926	-0.214614	-0.726835	-0.806804	-0.806685	-0.58902	-0.787156	biopolymer transport ExbD protein homolog	Transport and binding proteins
slr1488	slr1488	0.106558	0.155844	0.360433	0.443674	0.715922	0.763885	-0.345571	-0.275064	-0.251253	0.0715581	0.00788548	-0.0524357	0.0568527	0.266342	0.230343	0.45989	0.340556	0.47239	-0.117776	-0.14471	-0.0311623	-0.0809273	-0.117545	0.00272784	multidrug resistance family ABC transporter	Transport and binding proteins
slr0678	slr0678	0.2567	0.471789	0.407062	0.386312	0.420925	0.279322	0.543683	0.0564033	0.0582217	0.0974994	-0.205982	-0.0904107	0.243901	0.130681	0.0931172	0.161326	-0.0942299	0.0767892	0.615577	0.0889109	-0.0487287	-0.0462132	0.302127	0.136292	biopolymer transport ExbD like protein	Transport and binding proteins
slr0096	slr0096	0.10349	0.0798085	-0.065538	0.0786585	-0.465056	0.0236068	-0.568275	-0.463727	-0.603877	-0.0574411	-0.649162	0.0870797	0.666855	0.0385347	0.293755	0.103554	0.51769	0.320742	0.282273	-0.335149	0.105064	-0.0104272	-0.0283613	0.479962	low affinity sulfate transporter	Transport and binding proteins
slr1494	slr1494	0.0594453	-0.141422	-0.0357693	0.148578	0.00274061	0.138842	0.571843	0.18799	0.0395435	0.187315	0.181613	0.210726	0.1	0.26717	0.0683722	0.263412	0.0961309	0.183245	0.507686	0.127237	0.226543	0.0729996	0.0558664	-0.00851203	MDR (multidrug resistance) family ABC transporter	Transport and binding proteins
ggtA	slr0747	0.335672	0.646071	0.724578	0.788744	1.08348	0.869547	0.116176	-0.317436	-0.207522	0.0376087	-0.189009	0.0999755	0.377134	0.827806	0.809567	0.942271	0.963364	1.01504	-0.24396	-0.176673	-0.189944	-0.120786	0.00753984	-0.0284326	glucosylglycerol transport system ATP-binding protein	Transport and binding proteins
slr1149	slr1149	0.159551	0.000491055	0.0632209	-0.051944	-0.0665013	0.0489507	0.0862144	-0.395327	-0.183972	-0.364935	-0.443363	-0.145695	0.293383	-0.0182274	0.206037	-0.0556075	0.10744	0.154937	0.27153	-0.307262	-0.169966	0.0679141	-0.382263	-0.0812596	ATP-binding protein of ABC transporter	Transport and binding proteins
slr0347	slr0347	0.127105	-0.432643	-0.0030259	-0.255019	-0.115496	-0.0974413	0.272018	0.283519	-0.0457735	0.0588661	-0.0121452	0.0291665	-0.102897	-0.0895687	-0.202163	-0.239381	0.0773039	-0.321128	0.275663	-0.116115	0.230745	0.223219	0.0176531	0.21412	probable permease protein of ABC transporter	Transport and binding proteins
sll0759	sll0759	0.201587	0.319178	0.2376	0.601913	0.49173	0.311935	0.512552	0.173643	0.0768545	-0.151699	-0.216486	-0.224177	-0.194598	0.0739611	0.359327	0.72835	0.14813	0.590738	0.516249	0.439453	-0.103241	-0.202436	-0.268427	-0.101346	ABC transporter ATP-binding protein	Transport and binding proteins
nrsD	slr0796	0.169974	-0.186411	-0.288687	-0.293762	-0.303887	-0.284403	-0.391353	0.209864	0.350395	0.425185	0.397453	0.439306	-0.0606283	-0.222653	-0.393728	-0.248134	-0.471058	-0.677617	0.1501	-0.078146	0.449092	0.443776	0.0420401	0.192953	nickel permease involved in nickel and cobalt tolerance	Transport and binding proteins
sll0182	sll0182	0.277399	-0.249544	-0.412795	-0.548605	-0.338001	-0.616757	0.982644	0.00274276	0.0177156	0.193875	-0.152061	0.259543	-0.0419029	-0.343401	-0.497932	-0.588655	-0.388775	-0.733223	0.528546	0.473765	-0.271082	-0.0662531	0.449404	0.345739	ABC transporter ATP-binding protein	Transport and binding proteins
slr2077	slr2077	0.110507	0.135542	0.177053	0.122933	-0.0740967	0.00420518	-0.145645	-0.368309	-0.0658581	-0.397593	-0.108795	-0.0624641	0.0129497	-0.179137	0.267518	0.0577543	-0.365606	-0.0798949	-0.112813	-0.557236	-0.312514	-0.39274	-0.726675	-0.300073	probable ABC transporter, periplasmic binding protein	Transport and binding proteins
pxcA	slr1596	0.011149	0.446917	0.0752005	0.296137	0.339628	0.18387	0.531002	-0.0318858	0.142534	-0.0612492	-0.323413	-0.219981	0.0795399	0.327804	0.296817	0.19931	0.361861	0.266912	0.22352	0.010408	0.060997	-0.0248881	0.140503	0.03001	a protein in the cytoplasmic membrane involved in light-induced proton extrusion.	Transport and binding proteins
slr0896	slr0896	-0.0962211	-0.226823	-0.228581	-0.355325	-0.0270833	-0.335088	0.302197	0.330994	0.192271	0.029279	-0.0112518	0.111331	-0.18213	-0.0345497	-0.353615	-0.0328174	-0.0397829	-0.233482	0.166619	0.255858	0.357087	0.258001	0.0318438	0.169372	multi-drug efflux transporter	Transport and binding proteins
slr1317	slr1317	-0.107146	0.22247	0.538329	0.685835	0.624008	0.739832	-0.966248	-0.745702	-0.796543	-0.50778	-0.536157	-0.4683	0.05143	0.273755	0.617468	0.719873	0.590232	0.850001	-0.758139	-0.824102	-0.555525	-0.36128	-0.414048	-0.501885	ABC-type iron(III) dicitrate transport system permease protein	Transport and binding proteins
ziaA	slr0798	-0.0233826	0.627356	0.571603	0.728408	0.972086	0.772399	-1.07095	-0.423723	-0.0794171	-0.0560998	0.120976	-0.225359	0.0125452	0.570251	0.491549	0.664933	0.70291	0.780987	-0.790161	-0.211374	0.649373	0.485844	0.0888072	0.354914	zinc-transporting P-type ATPase (zinc efflux pump) involved in zinc tolerance	Transport and binding proteins
cysA	sll1041	0.0375032	-0.0084504	0.188045	0.312455	0.130851	0.292602	0.102163	0.281252	0.0823314	0.0893149	0.194325	-0.024363	-0.230406	0.175559	0.104193	0.21604	0.0508894	0.149896	0.200504	0.235446	0.179202	0.275475	0.175483	0.0733864	similar to sulfate transport ATP-binding protein CysA	Transport and binding proteins
sll1204	sll1204	-0.0101884	0.0716716	0.0983794	0.0975207	0.137386	0.201104	-0.176261	-0.790516	-0.225641	-0.602901	-0.12924	-0.0732718	0.123787	0.00991536	0.314389	0.259853	0.0278601	0.227824	-0.188724	-0.686497	-0.234899	-0.255873	-0.617137	-0.200344	similar to macrolide efflux protein	Transport and binding proteins
sll0993	sll0993	-0.0697093	-0.116023	-0.37322	-0.223411	-0.0581918	-0.34061	-0.19233	-0.13006	-0.161063	-0.0584945	-0.167645	0.117835	-0.0641139	-0.0459284	-0.230256	-0.202048	-0.216213	-0.286174	0.0344623	-0.243156	0.0863315	0.19103	-0.148266	0.104081	potassium channel	Transport and binding proteins
sll1482	sll1482	0.0725085	0.176375	0.457332	0.589863	0.518929	0.491588	0.329188	-0.0976695	-0.229623	-0.0125043	-0.290024	-0.401991	-0.212855	-0.151647	0.293169	0.339733	0.0638657	0.262888	0.513095	-0.143682	-0.190146	-0.222255	-0.333426	-0.22218	ABC transporter permease protein	Transport and binding proteins
ycf85	slr0251	0.0661278	0.201033	0.414799	0.448389	0.372646	0.459207	0.545282	0.0279817	0.149209	-0.0791335	-0.121385	-0.177809	-0.160007	0.379583	0.188696	0.504944	0.556749	0.604531	0.123357	0.10411	0.00232198	-0.0821245	-0.100772	-0.116387	ATP-binding protein of ABC transporter	Transport and binding proteins
kdpD	slr1731	-0.130575	-0.195644	0.0609727	0.139598	0.182849	0.122211	0.322075	0.247344	0.0864105	-0.0229731	-0.135926	0.0586177	-0.230667	0.0712516	-0.190186	0.108439	0.165159	0.0619945	0.161232	0.409203	0.100925	-0.168322	-0.193233	-0.0937593	potassium-transporting P-type ATPase D chain	Transport and binding proteins
pma1	sll1614	-0.249001	0.0656065	0.243133	0.301868	0.414466	0.838816	-0.434682	-0.722791	-0.357576	-0.351314	-0.25631	-0.253674	0.025327	0.246173	0.583927	0.584745	0.601731	0.888202	-0.341017	-0.559503	-0.376008	-0.289615	-0.264752	-0.432431	cation-transporting P-type ATPase	Transport and binding proteins
pacL	sll1076	0.00938975	0.209229	0.50297	0.669864	0.705739	0.797757	-0.18071	-0.544627	-0.464615	-0.328548	-0.348764	-0.226566	0.0798313	0.284346	0.740277	0.784616	0.723197	0.814467	-0.246832	-0.539011	-0.173493	-0.0463701	-0.229766	-0.260469	cation-transporting ATPase PacL	Transport and binding proteins
sll0415	sll0415	0.04066	-0.434458	-0.630138	-0.724192	-0.592111	-0.813566	0.778539	0.408972	0.327889	0.225978	0.0973487	0.23162	-0.163884	-0.174401	-0.477908	-0.678044	-0.833437	-0.852726	0.681921	0.500198	0.227547	0.213854	0.468826	0.283802	ATP-binding protein of ABC transporter	Transport and binding proteins
gtrC	sll1104	-0.0548746	-0.264607	-0.037897	-0.0673788	0.134399	-0.109509	-0.0713015	0.14618	0.265712	0.368406	0.363597	0.309956	0.114961	0.187126	0.0461205	-0.166611	0.272669	-0.0673775	-0.067155	0.236392	0.335868	0.17109	-0.0369294	0.171397	periplasmic substrate-binding protein of a TRAP-type permease that mediates sodium-dependent glutamate transport GtrC	Transport and binding proteins
sll1341	sll1341	0.0109426	0.229109	0.297384	0.144986	0.123427	0.0139698	-0.129031	0.428402	0.445582	0.454552	0.31184	0.37904	0.185407	0.0612724	-0.0300062	-0.00336309	-0.241566	-0.243186	0.161366	0.35022	0.568369	0.411946	0.583565	0.368098	bacterioferritin	Transport and binding proteins
slr1336	slr1336	-0.00196839	-0.28623	-0.446185	-0.454155	-0.476157	-0.561803	-0.158117	0.00074093	0.154621	0.571389	0.550817	0.548655	0.0817368	-0.318196	-0.382157	-0.514703	-0.517581	-0.657182	0.330641	0.0729389	0.0800241	0.403334	0.655991	0.529878	H+/Ca2+ exchanger	Transport and binding proteins
slr0014	slr0014	-0.168	-0.231656	0.0031706	0.0385122	0.0897721	0.00480077	0.762368	0.292454	0.19508	0.0184635	-0.0164824	-0.00691236	-0.0140341	0.296246	0.142573	0.120126	0.135888	0.212949	0.033682	0.267098	0.0239889	0.0505873	0.170673	0.0566993	Mg2+ transport ATPase	Transport and binding proteins
slr0677	slr0677	-0.00191743	0.00197346	-0.1995	-0.248672	-0.200109	-0.286669	1.0316	0.364641	0.283721	0.242151	0.00159759	-0.0280857	-0.134479	-0.217374	-0.394843	-0.418822	-0.575804	-0.441102	0.766052	0.366766	0.135488	0.139761	0.287576	0.15251	biopolymer transport ExbB like protein	Transport and binding proteins
sll0912	sll0912	-0.0134972	-0.286094	-0.340045	-0.228988	-0.420774	-0.439524	0.762395	0.480661	0.163278	0.296129	-0.155795	0.118879	0.0397934	-0.319935	-0.228624	-0.351908	-0.476972	-0.499611	0.389566	0.247368	0.104435	-0.0477683	0.210763	0.252906	ABC transporter ATP binding protein	Transport and binding proteins
sll1087	sll1087	-0.0420268	-0.0975607	-0.00531588	0.0104425	0.363251	0.212628	-0.633215	-0.47881	0.212345	-0.107425	0.246604	0.106505	0.363059	0.238475	0.263916	0.301058	0.270162	0.434748	-0.797726	-0.403247	0.11483	0.0552258	-0.278298	-0.288689	similar to sodium/glucose cotransporter	Transport and binding proteins
slr1316	slr1316	0.0749	-0.107488	0.171113	0.128049	-0.00427512	0.223145	0.0817475	0.017517	-0.280984	-0.0823172	-0.0560797	-0.241257	-0.123254	-0.366089	0.380893	0.342492	0.325403	0.14397	-0.0396375	-0.118524	0.399145	0.517353	-0.155743	0.183143	ABC-type iron(III) dicitrate transport system permease protein	Transport and binding proteins
slr6043	slr6043	-0.0572253	-0.218386	-0.0266079	-0.00478712	0.136405	-0.00369591	0.0148826	-0.206573	0.136368	-0.130496	-0.0295219	-0.190123	-0.306948	0.0791291	-0.0592758	-0.0297953	0.280585	0.262208	0.256401	-0.221716	0.133339	-0.126421	-0.313955	-0.303566	probable cation efflux system protein, czcA homolog	Transport and binding proteins
kdpB	slr1729	-0.118965	-0.316194	-0.120429	-0.057613	0.157275	-0.231338	-0.106837	-0.00327672	-0.102953	0.159823	0.158745	0.320884	-0.18087	-0.26843	-0.121769	-0.0952762	0.0948717	0.265502	0.461534	-0.0523501	0.145366	0.0661117	0.0332358	0.15227	potassium-transporting P-type ATPase B chain	Transport and binding proteins
slr1491	slr1491	-0.156152	-0.201518	0.043795	0.106182	0.000787033	0.186386	-0.136583	-0.330057	-0.254413	-0.123536	-0.173147	-0.052859	0.0494408	0.382581	0.623451	0.260066	0.271819	0.670495	-0.320122	-0.0853262	-0.437011	-0.0916361	-0.0457714	-0.338364	iron(III) dicitrate transport system substrate-binding protein	Transport and binding proteins
sll0477	sll0477	-0.236196	0.183142	0.569666	0.631904	0.411226	0.795212	-1.25035	-0.948975	-0.824958	-0.453636	-0.615115	-0.537324	-0.0823712	0.130677	0.664405	0.649454	0.233049	0.686788	-0.741997	-1.15319	-0.553184	-0.347201	-0.39305	-0.495923	putative biopolymer transport ExbB-like protein	Transport and binding proteins
kdpC	slr1730	0.00481029	0.467002	0.794481	0.884364	0.637577	1.0587	-0.986796	-0.743862	-0.566261	-0.294234	-0.392905	-0.29065	0.0670123	0.25004	0.815306	0.856082	0.481566	0.894589	-0.647546	-0.786513	-0.361637	-0.214662	-0.265123	-0.420333	potassium-transporting P-type ATPase C chain	Transport and binding proteins
ggtC	slr0530	-0.121687	-0.101007	-0.032872	0.0384682	-0.257745	-0.290349	0.0455064	-0.0489536	0.136809	0.0235852	0.0402145	-0.00950414	-0.243165	-0.443139	-0.393767	-0.347367	0.267706	-0.0500468	0.319081	-0.145298	-0.0443922	-0.172637	-0.286903	0.0942146	glucosylglycerol transport system permease protein	Transport and binding proteins
sll1870	sll1870	0.0182179	0.0442492	0.357448	0.569833	0.448788	0.671235	-0.233081	-0.737873	-0.446077	-0.512373	-0.235069	-0.270012	-0.154655	0.27155	0.456024	0.43929	0.333434	0.697332	-0.444831	-0.470857	-0.695539	-0.628531	-0.274476	-0.720446	ATP-binding protein of ABC transporter	Transport and binding proteins
slr0354	slr0354	-0.0588343	0.183272	0.113114	0.145128	0.23592	-0.170148	0.400263	-0.000110305	0.218343	-0.187948	-0.423765	0.115073	-0.0457807	0.189071	-0.0689317	0.175766	0.376567	0.0255681	0.536915	-0.154242	-0.00389516	-0.0838998	-0.249581	0.0352218	ATP-binding protein of ABC transporter	Transport and binding proteins
slr0639	slr0639	-0.173444	0.405529	0.730105	0.803291	0.577237	0.971272	-0.807159	-0.871004	-0.702105	-0.374796	-0.451354	-0.405321	-0.05161	0.291063	0.755389	0.787069	0.397996	0.879065	-0.649244	-1.04549	-0.527448	-0.293095	-0.312662	-0.514758	mechanosensitive ion channel homolog	Transport and binding proteins
sll0575	sll0575	-0.326824	0.172544	0.58594	0.611012	0.559555	0.81996	-1.04358	-0.821193	-0.745547	-0.323026	-0.475695	-0.452985	-0.111892	0.271061	0.710727	0.582587	0.438284	0.801627	-0.533393	-1.04985	-0.560621	-0.317045	-0.201042	-0.484579	probable lipopolysaccharide ABC transporter ATP binding subunit	Transport and binding proteins
ctaA	slr1950	-0.0764088	-0.176562	-0.0167913	0.0314869	-0.0662395	-0.0391918	0.43872	-0.0870731	-0.18736	0.0733601	-0.0413479	-0.0458257	0.000332945	-0.157046	-0.0257834	-0.0728696	-0.0773189	-0.104324	0.409587	-0.000719674	0.0196139	0.0933026	-0.0894775	0.116578	copper-transporting P-type ATPase CtaA	Transport and binding proteins
ggtB	slr0529	-0.0788108	0.233108	0.404477	0.267066	0.664293	0.49387	-0.417064	-0.518463	-0.270544	-0.292941	-0.262702	-0.197877	-0.0878578	0.314058	0.519818	0.59825	0.493036	0.756858	-0.725268	-0.518415	-0.478293	-0.442078	-0.202889	-0.48687	glucosylglycerol transport system substrate-binding protein	Transport and binding proteins
sll1699	sll1699	-0.308656	-0.145341	-0.182104	-0.182395	0.22072	-0.0875443	0.385996	-0.154249	0.0281438	-0.0932265	-0.133806	-0.185718	-0.102869	0.100623	-0.376549	-0.153535	0.128322	-0.328912	0.388233	0.134987	-0.0868769	-0.162016	-0.167265	0.0580685	oligopeptide-binding protein of oligopeptide ABC transporter	Transport and binding proteins
sll1762	sll1762	-0.153982	-0.273586	-0.213369	-0.299607	-0.273625	-0.308794	0.842703	0.440602	0.322558	0.41682	-0.257051	0.15364	-0.0886048	-0.345437	-0.542866	-0.523138	-0.389668	-0.473214	0.76192	0.786127	0.0119273	-0.00582234	0.461428	0.480499	periplasmic protein, putative polar amino acid transport system substrate-binding protein	Transport and binding proteins
atx1	ssr2857	0.214716	0.206402	0.301183	0.350853	0.530123	0.380425	-0.227152	-0.37239	-0.352567	-0.156004	-0.193604	-0.139153	-0.159429	0.283145	0.123629	0.206977	0.380194	0.305142	-0.531473	-0.341849	-0.507019	-0.400564	-0.287149	-0.66549	mercuric transport protein periplasmic component precursor	Transport and binding proteins
slr1229	slr1229	-0.215081	-0.239908	-0.188781	-0.193729	-0.140821	-0.264653	0.995023	0.0768875	-0.145094	-0.0193667	-0.21526	-0.197625	-0.296066	-0.12089	-0.130973	-0.23356	-0.224205	-0.204299	0.336563	0.383545	-0.102405	-0.0123371	-0.11083	-0.00144298	sulfate permease	Transport and binding proteins
sll0507	sll0507	-0.123762	-0.237648	-0.0412773	-0.0811901	0.101893	-0.0605932	1.07232	0.562852	0.275764	0.123202	-0.396737	-0.157544	-0.161367	0.0919478	-0.243757	-0.0942629	0.0226087	-0.0985892	0.720319	0.378779	-0.0153232	-0.236695	0.0767283	0.041552	probable cation transporter	Transport and binding proteins
sll1623	sll1623	-0.190122	-0.156381	-0.0175312	-0.0960501	0.134385	-0.129223	0.50886	0.126585	0.152281	0.142409	-0.164627	-0.0907772	-0.00893915	-0.00566243	-0.015542	-0.0450357	0.218247	-0.0569164	0.419884	0.345751	0.0961029	-0.0759755	0.101869	0.0844817	ABC transporter ATP-binding protein	Transport and binding proteins
sll0142	sll0142	-0.150818	-0.22986	-0.453897	-0.371493	-0.359681	-0.255308	-0.0553118	0.197516	0.0990286	-0.0288025	0.447304	0.0711027	-0.425513	-0.282801	-0.221241	-0.378663	-0.307346	-0.414222	0.656904	0.0909322	0.174354	0.346912	-0.160471	0.449754	probable cation efflux system protein	Transport and binding proteins
slr0864	slr0864	-0.227403	0.0360776	0.190377	-0.0326153	0.161994	0.0433088	1.28939	0.545231	0.311617	-0.139147	-0.352619	-0.159101	-0.133814	-0.177411	-0.447195	-0.0374951	-0.253482	-0.280158	0.974682	0.553762	-0.0402169	-0.251968	0.0534251	0.0646638	ATP-binding protein of ABC transporter	Transport and binding proteins
slr6042	slr6042	-0.24122	0.269108	0.0707004	0.334123	0.374307	0.343008	-0.732004	0.140685	0.0352516	-0.319119	-0.33406	-0.441573	-0.263615	-0.0458785	0.131901	0.219986	0.219387	0.260683	-0.467729	-0.279274	0.112224	-0.198179	-0.520154	-0.648764	probable cation efflux system protein, czcB homolog	Transport and binding proteins
sll0221	sll0221	-0.0542278	-0.00932321	-0.0821387	-0.0934357	0.107703	0.113826	-0.310511	0.0170446	0.261448	0.397271	0.455925	0.249325	-0.121148	0.036935	0.436845	0.336157	0.0832721	0.455479	0.0873149	-0.243507	-0.123022	0.00986653	0.07599	0.0142948	bacterioferritin comigratory protein	Transport and binding proteins
coaT	slr0797	-0.185798	-0.141671	0.102351	0.248613	0.467685	0.605186	-0.954809	-0.330654	0.150036	-0.0864433	0.316939	-0.149819	-0.522052	-0.134398	-0.399967	-0.267914	0.220962	-9.7577e-05	-0.713918	-0.0968653	0.841632	0.860293	0.265534	0.571076	cobalt-transporting P-type ATPase (cobalt efflux pump) involved in cobalt tolerance	Transport and binding proteins
sll0855	sll0855	-0.161148	0.0998933	0.24167	0.368952	0.242748	0.535485	-0.417537	-0.711811	-0.620625	-0.414085	-0.494503	-0.409417	-0.209055	0.247624	0.283452	0.316309	0.350678	0.361771	-0.44656	-0.671258	-0.644185	-0.570009	-0.343761	-0.744607	putative channel transporter	Transport and binding proteins
sll1001	sll1001	0.124683	0.247498	0.394363	0.369008	0.449579	0.450405	-0.173152	-0.312404	-0.0833019	-0.0843876	-0.0141377	0.0343249	0.210838	0.228432	0.582104	0.778818	0.406841	0.723604	-0.232768	-0.434184	-0.239882	-0.0590898	-0.202974	-0.0951631	ATP-binding protein of ABC transporter	Transport and binding proteins
sll1082	sll1082	-0.156662	-0.303615	0.0485047	-0.0237822	0.0370327	0.0811136	-0.220713	-0.478999	-0.319679	-0.390685	-0.264534	-0.0472618	0.0920471	0.114875	0.2477	0.0948658	0.191261	0.545978	0.825591	-0.336644	-0.269492	-0.279428	-0.685446	-0.136623	ABC transport system ATP-binding protein	Transport and binding proteins
sll0895	sll0895	-0.274801	-0.0944153	0.0499661	0.191761	0.183933	0.224619	0.336977	-0.555593	0.0474141	-0.458223	-0.178978	-0.232234	-0.248081	0.101154	0.0866819	0.296498	0.385958	0.385759	0.104892	-0.383875	-0.0542861	-0.0930447	-0.526576	-0.28767	CysQ protein homolog	Transport and binding proteins
sll1206	sll1206	0.241596	0.673599	0.881644	0.980031	1.05534	1.11986	-0.73934	-0.471944	-0.475809	-0.121198	-0.205456	-0.172623	0.319529	0.723674	0.983101	1.01876	0.927368	1.12586	-0.573469	-0.344946	-0.226788	-0.0840768	-0.0121825	-0.278202	ferric aerobactin receptor, FhuA homolog	Transport and binding proteins
ggtD	slr0531	-0.249257	-0.183032	-0.133621	-0.108469	-0.453795	-0.235065	0.152216	-0.026848	0.177523	-0.118252	0.0763885	0.0801342	-0.289823	-0.391698	-0.293498	-0.302429	-0.0858801	-0.141148	0.336854	-0.0546494	0.171324	0.0640368	-0.131534	0.333682	glucosylglycerol transport system permease protein	Transport and binding proteins
sll0312	sll0312	-0.234574	-0.195528	-0.218805	-0.212936	0.0667057	-0.190965	0.345146	0.155349	0.30411	0.0298765	-0.111519	-0.187675	-0.153182	-0.0732274	-0.0854514	-0.223125	-0.194413	-0.0148892	0.497698	0.130787	-0.056503	-0.124515	-0.0881475	0.17137	probable oligopeptides ABC transporter permease protein	Transport and binding proteins
slr1224	slr1224	-0.420033	-0.436966	-0.222552	-0.0442941	0.0253648	-0.295112	0.866436	0.256891	0.146283	-0.138815	-0.189162	-0.459739	-0.492946	-0.256864	-0.373031	-0.430148	-0.109895	-0.25005	0.579978	0.472198	0.16576	-0.143785	-0.096299	-0.11041	ATP-binding protein of sugar ABC transporter	Transport and binding proteins
gtrA	sll1102	-0.530124	-0.546802	-0.66066	-0.874297	-0.751357	-0.888325	-0.788943	0.0606665	0.864096	0.879619	0.737145	0.644578	0.548744	0.320622	-0.320436	-0.715447	-0.0858535	-0.612421	-0.616508	0.397157	0.642326	0.82168	0.532472	0.269004	integral membrane protein (small) of a TRAP-type permease that mediates sodium-dependent glutamate transport GtrA	Transport and binding proteins
sll1180	sll1180	-0.213649	-0.0802309	0.102936	0.336482	0.309008	0.400444	0.967532	0.723319	0.256551	0.00994853	0.0568618	-0.106093	-0.250008	-0.281698	0.127973	0.300333	0.0236042	0.401254	0.687806	1.29986	0.259898	0.10007	0.0821013	-0.229804	toxin secretion ABC transporter ATP-binding protein	Transport and binding proteins
sll0556	sll0556	-0.482806	-0.473735	-0.336704	-0.370314	-0.325256	-0.138284	0.222888	-0.427856	-0.245865	-0.257461	-0.128507	-0.111367	-0.110901	-0.37551	-0.227858	-0.241146	-0.158464	-0.153691	0.226134	-0.0485306	-0.311322	-0.100147	-0.156179	-0.00275234	Na+/H+ antiporter	Transport and binding proteins
slr0944	slr0944	-0.167099	0.0474262	-0.0346489	-0.0447107	0.215985	0.159004	-0.0853142	-0.295248	-0.170804	-0.202748	-0.0252547	-0.0603987	0.181637	0.229725	0.65682	0.504649	0.378857	0.370819	-0.0142412	-0.166914	-0.0974276	0.0909585	-0.115616	-0.0244392	multidrug-efflux transporter	Transport and binding proteins
slr1202	slr1202	-0.36395	-0.278945	-0.0132593	-0.0962618	-0.0681452	-0.143186	0.523691	0.333702	0.14131	0.0869425	-0.0939673	0.0102238	-0.374204	-0.302378	-0.430429	-0.394037	-0.0769255	-0.328004	1.0194	0.256967	0.119503	-0.032344	0.244048	0.125175	permease protein of sugar ABC transporter	Transport and binding proteins
gtrB	sll1103	-0.29332	-0.142131	0.0191849	0.183586	0.327799	0.240795	-0.915179	-0.609227	0.10144	-0.333869	-0.0931349	-0.0638045	0.0808232	0.202036	0.052216	0.167223	0.298657	0.296002	-0.820374	-0.473767	0.0632562	0.0137664	-0.264645	-0.325115	integral membrane protein (large) of a TRAP-type permease that mediates sodium-dependent glutamate transport GtrB	Transport and binding proteins
sll0536	sll0536	-0.392086	-0.514797	-0.412467	-0.453732	-0.737696	-0.69068	-0.0673828	0.65403	-0.0384222	0.317133	0.205236	0.222696	-0.635375	-0.185574	-0.554858	-0.649884	-0.00865092	-0.55613	1.56681	0.186832	-0.297564	-0.243994	-0.349476	-0.258578	probable potassium channel protein	Transport and binding proteins
slr1457	slr1457	-0.369454	0.183972	0.328614	0.362822	0.428896	0.561008	-1.25799	-0.947475	-0.97849	-0.558908	-0.800111	-0.742454	-0.320536	0.0558823	0.487014	0.542404	0.237746	0.658603	-1.01301	-0.916547	-0.729608	-0.617304	-0.449985	-0.868147	chromate transport protein	Transport and binding proteins
slr2131	slr2131	-0.348691	0.0297291	-0.0858031	0.0315027	-0.0164506	-0.0461748	0.148691	0.263634	0.000171272	-0.116843	0.567745	-0.0363876	-0.339146	-0.191512	-0.116795	0.15513	0.208458	-0.013264	0.901699	0.345511	0.29884	0.195154	-0.209061	0.327262	RND multidrug efflux transporter	Transport and binding proteins
sll0833	sll0833	-0.402213	-0.0774657	-0.226529	-0.22784	0.198978	-0.0592527	0.275734	-0.267226	-0.194844	-0.339822	-0.317654	-0.294879	-0.133043	-0.0565633	0.146365	0.177189	0.247557	0.26714	0.313846	-0.295263	-0.00487254	-0.152857	-0.367902	-0.0990223	probable oligopeptides ABC transporter permease protein	Transport and binding proteins
sll0489	sll0489	-0.289852	-0.15284	-0.189037	-0.140089	0.0812229	-0.069808	0.388372	0.0612928	0.103528	-0.287892	0.030131	-0.0288854	-0.126549	0.0462947	0.035669	0.0289443	0.207981	0.212582	0.28868	0.0257024	0.00671105	0.0721683	-0.173998	-0.110878	ATP-binding protein of ABC transporter	Transport and binding proteins
sll0640	sll0640	-0.285232	-0.421533	-0.364629	-0.293826	-0.297062	-0.20447	0.517411	0.340696	0.193818	-0.143987	-0.157035	-0.144946	-0.344231	-0.327028	-0.341525	-0.752518	0.0667382	-0.038738	0.520443	0.259318	-0.0158999	-0.0104263	-0.126968	0.109538	probable sodium/sulfate symporter	Transport and binding proteins
slr2019	slr2019	-0.302117	-0.285996	-0.282451	-0.0543669	-0.152962	-0.0339041	0.674331	0.151776	-0.0558298	-0.331931	-0.216981	-0.18345	-0.350161	-0.269033	0.136877	0.0256258	0.144325	-0.30647	0.386111	0.113192	0.204448	0.123587	-0.315981	0.156101	ATP-binding protein of ABC transporter	Transport and binding proteins
slr0753	slr0753	-0.307186	0.00881365	0.0490153	0.176612	0.307186	0.171758	0.026963	-0.634215	-0.578986	-0.474792	-0.777932	-0.60717	-0.265633	0.294611	0.205614	0.368113	0.595463	0.45223	1.05583	-0.32212	-0.54171	-0.326794	-0.332617	-0.376239	probable transport protein	Transport and binding proteins
slr1216	slr1216	-0.398966	-0.384427	-0.45671	-0.450017	-0.4548	-0.552099	0.426411	0.381748	0.271065	0.157622	-0.0597859	-0.04807	-0.361713	-0.442814	-0.714554	-0.603755	-0.127704	-0.52558	0.607092	0.272882	0.579316	0.336029	0.0483941	0.372822	Mg2+ transport protein	Transport and binding proteins
sll1428	sll1428	-0.284962	-0.413361	-0.432694	-0.534414	-0.529241	-0.399165	0.223396	0.423756	0.496328	0.207638	0.267848	0.0847612	-0.214169	-0.150463	-0.31126	-0.313824	-0.22371	-0.389037	0.235211	0.452844	0.419185	0.329041	0.14446	0.332051	probable sodium-dependent transporter	Transport and binding proteins
slr1490	slr1490	-0.562443	-0.901933	-1.20031	-1.19971	-1.17786	-1.48303	-0.21228	0.831083	0.786029	0.208629	0.701851	0.242465	0.0765322	-0.695276	-0.99735	-1.4382	-0.616566	-1.24902	-0.139333	0.906358	0.96555	0.741666	0.519185	0.440636	ferrichrome-iron receptor	Transport and binding proteins
sll1927	sll1927	-0.494148	-0.73362	-0.662639	-0.722516	-0.474249	-0.815311	0.485848	0.464328	0.352778	0.404316	-0.0707476	0.393828	-0.753557	-0.179344	-0.782705	-0.770756	-0.479609	-0.867491	0.217579	0.214114	0.0367458	0.0785329	0.44305	0.669245	ABC transporter ATP-binding protein	Transport and binding proteins
nrsA	slr0794	-0.212116	0.205344	0.597118	0.635235	0.462477	0.824532	-1.18779	-0.931818	-0.72762	-0.418913	-0.545385	-0.422268	-0.0145972	0.134864	0.716965	0.715268	0.308808	0.754137	-0.743896	-1.10581	-0.557259	-0.379165	-0.343846	-0.558648	cation efflux system protein involved in nickel and cobalt tolerance	Transport and binding proteins
slr1776	slr1776	-0.23442	-0.109241	0.288739	0.288684	0.3493	0.611783	-0.928798	-0.979414	-0.666391	-0.502652	-0.495638	-0.361163	-0.232216	-0.00289728	0.342792	0.325092	0.25377	0.462867	-0.923265	-0.95116	-0.763208	-0.610605	-0.541243	-0.752563	high affinity sulfate transporter	Transport and binding proteins
nhaS4	slr1595	-0.347926	-0.155711	-0.360826	-0.360451	-0.730194	-0.641141	0.404713	0.266387	0.101261	0.00939712	0.070256	-0.168071	-0.582939	-0.588109	-0.192918	-0.787147	-0.684727	-0.845528	0.898673	0.205917	0.22051	0.0861264	-0.0195166	0.00148872	Na+/H+ antiporter	Transport and binding proteins
slr1897	slr1897	-0.454535	-0.285101	-0.363368	0.0116688	-0.0725785	-0.0656612	0.893707	0.134283	0.164305	-0.27695	-0.181839	-0.253177	-0.285508	0.0704952	-0.0273379	-0.138238	-0.00944632	0.208802	0.733205	0.212341	0.00913594	-0.243742	-0.259862	-0.192288	periplasmic sugar-binding protein of ABC transporter	Transport and binding proteins
menF	slr0817	-0.358898	-0.256407	-0.145273	-0.0621159	-0.0675242	-0.063068	0.876999	0.341305	0.23684	0.0185886	-0.180019	-0.302811	-0.390248	-0.232096	-0.235541	-0.247338	-0.0950021	-0.258385	0.591798	0.495642	0.024737	-0.0911358	0.0326959	0.0324142	salicylate biosynthesis isochorismate synthase	Transport and binding proteins
nhaS2	sll0273	-0.406507	-0.328543	-0.341332	-0.306537	-0.387957	-0.44299	1.05203	0.764277	0.382909	-0.0922643	0.0149302	-0.259556	-0.537126	-0.376819	-0.85814	-0.74148	-0.0970235	-0.660697	1.20783	0.649922	0.0014484	-0.37386	0.024862	-0.0618288	Na+/H+ antiporter	Transport and binding proteins
slr1723	slr1723	-0.247708	-0.0531961	-0.047854	-0.0130969	-0.140382	-0.13864	0.53855	0.0437304	-0.106804	-0.240184	-0.479605	-0.672926	-0.338961	-0.426188	-0.254682	-0.181936	0.084537	-0.324055	0.345802	0.132741	-0.0656264	-0.188653	-0.242492	-0.111895	permease protein of sugar ABC transporter	Transport and binding proteins
slr0454	slr0454	-0.389981	-0.537382	-0.318848	-0.167591	-0.155297	-0.160776	0.191345	-0.581633	0.113131	-0.663694	-0.162976	-0.335082	-0.321028	-0.510295	-0.21921	-0.113172	-0.406622	-0.271737	-0.0528927	-0.407318	0.0070936	-0.198275	-0.810129	-0.490346	RND multidrug efflux transporter	Transport and binding proteins
slr0982	slr0982	-0.21003	0.264814	0.5964	0.664383	0.483023	0.778646	-1.21207	-0.853331	-0.621077	-0.423114	-0.352122	-0.364363	-0.0692798	0.113518	0.69751	0.666221	0.302343	0.706781	-0.56948	-1.11452	-0.656777	-0.479324	-0.290173	-0.612219	probable polysaccharide ABC transporter ATP binding subunit	Transport and binding proteins
slr0401	slr0401	-0.514045	-0.218674	-0.157151	-0.0999798	-0.00892002	0.016252	0.568768	0.0750371	0.0116398	-0.429156	0.0273956	-0.312131	-0.537327	-0.309993	-0.30236	-0.195124	-0.0412005	-0.00269949	0.216103	0.251075	-0.192994	-0.484558	-0.299188	-0.265191	periplasmic polyamine-binding protein of ABC transporter	Transport and binding proteins
amt3	sll0537	-0.255599	0.287046	0.430011	0.561934	0.435424	0.724901	-0.975139	-0.917115	-0.722444	-0.366974	-0.507555	-0.311383	-0.0417889	0.151388	0.712284	0.73835	0.290301	0.723395	-0.480197	-1.13894	-0.500358	-0.250071	-0.303135	-0.367739	ammonium/methylammonium permease	Transport and binding proteins
sll0064	sll0064	-0.331037	0.257185	0.572204	0.628648	0.458834	0.827323	-1.49091	-0.712338	-0.755681	-0.399541	-0.525802	-0.49176	-0.151425	0.173354	0.6532	0.660697	0.304461	0.787546	-0.467638	-0.810304	-0.687916	-0.502028	-0.33382	-0.560834	periplasmic protein, putative polar amino acid transport system substrate-binding protein	Transport and binding proteins
sll1263	sll1263	-0.613117	-0.461251	-0.309408	-0.338232	-0.240406	-0.341886	0.602877	0.0301261	0.0105903	-0.516566	-0.181023	-0.511319	-0.568795	-0.255935	-0.315412	-0.0634045	-0.100154	-0.194528	0.39267	0.0689452	-0.112291	-0.330532	-0.415227	-0.243126	cation efflux system protein	Transport and binding proteins
slr0977	slr0977	-0.676977	-0.518088	-0.591758	-0.55635	-0.48039	-0.594228	-0.490042	0.413189	0.611004	0.390846	0.720318	0.149671	-0.850829	-0.583082	-0.467295	-0.564363	-0.388585	-0.583183	0.548238	-0.328951	0.344595	0.485846	0.00057821	0.181697	ABC transporter, permease component	Transport and binding proteins
sll1276	sll1276	-0.478447	-0.182969	0.0457575	0.0325689	0.213536	0.299324	-0.701273	-1.17107	-1.0771	-0.938837	-0.983893	-0.97253	-0.466346	-0.170953	0.184479	0.170782	0.177158	0.380339	-1.11321	-1.11838	-0.943446	-0.941295	-0.865581	-1.10572	ATP-binding protein of ABC transporter	Transport and binding proteins
nhaS3	sll0689	-0.765671	-0.599664	-0.82897	-0.79063	-0.566917	-0.692184	0.591394	0.691765	-0.280117	-0.200285	-0.0489366	-0.373766	-0.59056	-0.515558	-0.483882	-0.414651	-0.4769	-0.443663	0.581956	1.05983	0.0162525	-0.195639	-0.124174	0.00655531	Na+/H+ antiporter	Transport and binding proteins
slr1727	slr1727	-0.651357	-0.543418	-0.472429	-0.582068	-0.375274	-0.500297	0.284648	0.06995	0.277003	-0.0698443	0.0432255	0.0419937	-0.359954	-0.18721	-0.292676	-0.420146	0.06936	-0.180841	0.543804	-0.0372395	0.121329	0.0447424	-0.0332036	0.190948	Na+/H+ antiporter	Transport and binding proteins
slr2108	slr2108	-0.438217	-0.830529	-0.414394	-0.542794	-0.689711	-0.134101	0.47387	0.743392	0.426006	-0.176556	-0.308125	-0.260938	-0.0892418	-0.855378	0.0739149	0.0766363	-0.105091	-0.764765	0.0702616	0.100322	0.733943	0.684997	0.291871	0.445491	probable polysaccharide ABC transporter ATP binding subunit	Transport and binding proteins
pacL	sll0672	-0.713392	-0.581891	-0.559641	-0.62005	-0.34102	-0.586791	0.605426	0.237588	0.0348986	-0.512097	-0.355487	-0.40352	-0.584314	-0.571354	-0.890046	-0.620564	-0.616894	-0.546411	0.148771	0.221471	0.0499803	-0.163563	-0.428252	-0.0333642	cation-transporting p-type ATPase PacL	Transport and binding proteins
slr2107	slr2107	-0.522908	-0.897303	-0.894674	-0.861265	-0.746186	0.511971	0.486545	0.206648	-0.77681	-0.665789	-0.923663	-0.29669	0.167989	-0.980103	1.49484	1.25688	0.627244	-0.275342	-0.380539	-0.999403	0.595844	0.867736	0.480695	0.427568	probable polysaccharide ABC transporter permease protein	Transport and binding proteins
sll0834	sll0834	-0.551802	-0.699573	-0.757577	-0.408916	-0.623617	-0.529699	0.529486	0.45126	-0.125815	-0.118925	-0.147141	-0.179261	-0.459124	-0.449194	-0.722513	-0.812244	-0.181924	-0.690459	0.669152	1.08957	0.127541	0.0151788	-0.124331	0.0231277	low affinity sulfate transporter	Transport and binding proteins
slr0324	slr0324	-0.716416	-0.522257	-0.439046	-0.454316	-0.376061	-0.331433	0.962787	0.310626	0.0132577	-0.201637	-0.155555	0.0318543	-0.54673	-0.707071	-0.401351	-0.415281	-0.306807	-0.594333	0.925373	0.170064	-0.0999372	-0.138848	-0.174362	0.281672	probable oligopeptides ABC transporter permease protein	Transport and binding proteins
gltS	slr1145	-0.231917	-0.227197	-0.318228	-0.384082	-0.151497	-0.334208	0.913408	0.451077	0.184089	0.216442	-0.0718593	0.0559592	-0.0838576	-0.0735956	-0.496597	-0.356417	0.280936	-0.335662	0.650798	0.557047	0.0313665	-0.0610585	-0.00433516	0.246359	Monocomponent sodium-dependent glutamate permease GltS	Transport and binding proteins
slr0369	slr0369	-1.00674	-1.18467	-1.53194	-1.83286	-1.86312	-2.04108	-0.845824	0.194014	0.697132	1.17092	0.89973	1.00759	-0.156146	-0.856374	-1.68658	-1.96144	-1.83605	-2.19434	-0.00966075	0.28295	0.72745	1.01547	1.29954	0.856981	RND multidrug efflux transporter	Transport and binding proteins
ktrB, ntpJ	slr1509	-0.579076	-0.472249	-0.321425	-0.0784683	-0.015758	-0.156817	0.867852	0.125962	0.168718	0.0172354	-0.119593	-0.263029	-0.594606	-0.0974245	-0.58622	-0.372526	0.0324256	-0.0798106	0.668494	0.293458	0.0687627	-0.0976641	-0.0860004	-0.0250895	membrane subunit of a Ktr-like ion transport system	Transport and binding proteins
slr2057	slr2057	-0.832814	-0.882546	-0.726811	-0.827786	-0.432216	-0.859998	0.594295	0.668201	0.316873	0.241314	0.193785	0.24782	-0.730756	-0.593988	-0.906455	-0.950356	-0.229637	-0.828707	0.168287	0.904726	0.651113	0.502619	0.078026	0.805082	water channel protein	Transport and binding proteins
nhaS5	slr0415	-0.654246	-0.929717	-0.796722	-0.826197	-0.556187	-0.562956	0.814882	0.460683	0.172948	-0.200062	-0.333353	-0.232375	-0.56071	-0.653178	-0.243941	-0.29519	0.108229	-0.589886	0.550871	0.330327	0.537582	0.477648	-0.0690338	0.28313	Na+/H+ antiporter	Transport and binding proteins
slr1575	slr1575	-0.327151	-0.259488	-0.0288821	0.119833	-0.257337	-0.244525	0.208844	0.301016	0.241469	0.21446	0.054798	0.143936	-0.0727818	-0.0231803	-0.165717	-0.146333	0.0685948	-0.142791	0.0835589	0.0165883	0.284329	0.0756821	0.0569204	0.342637	probable potassium efflux system	Transport and binding proteins
sll0224	sll0224	-1.08256	-1.19605	-1.13773	-1.07985	-1.10159	-1.126	-1.28477	0.863239	1.15943	0.387713	0.117039	0.187958	0.290568	-0.712506	-1.19679	-1.32052	-1.25163	-1.03604	-0.906346	0.926957	1.13061	0.897707	0.813937	0.159838	amino-acid ABC transporter binding protein	Transport and binding proteins
glcP, gtr	sll0771	-1.50252	-1.86298	-1.92405	-2.13451	-2.12323	-2.23388	1.19661	1.215	0.836167	0.0336209	0.0969087	-0.113735	-1.04851	-1.68775	-2.07843	-2.13865	-1.34803	-2.26742	0.182605	1.07574	0.83919	0.425544	0.421356	0.361675	glucose transport protein	Transport and binding proteins
slr0875	slr0875	-1.77146	-1.82744	-2.07788	-1.89959	-1.84193	-1.90666	1.06333	1.19096	0.509477	-0.18685	0.0413109	-0.266205	-1.26663	-1.47006	-2.11353	-2.14791	-1.562	-2.13874	0.613532	1.33496	0.70788	0.238736	0.211486	0.089185	large-conductance mechanosensitive channel	Transport and binding proteins
amt1	sll0108	-2.0852	-1.64219	-1.745	-1.72253	-1.54368	-1.6789	-0.104538	0.827072	-0.910131	-0.185115	-0.962269	-0.448202	-2.2545	-1.51889	-1.94039	-1.81236	-1.21502	-1.83904	3.32475	0.567962	-1.16933	-1.40314	-0.820291	-1.07498	ammonium/methylammonium permease	Transport and binding proteins
amt2	sll1017	-1.81744	-1.69149	-1.7185	-1.51729	-1.6131	-1.42586	-0.0138707	0.244077	-1.26435	-0.762267	-0.978081	-0.857976	-1.5256	-1.40474	-0.953106	-0.920708	-0.838484	-1.57656	2.99675	-0.0917928	-1.02322	-0.887047	-0.906556	-0.984767	ammonium/methylammonium permease	Transport and binding proteins
sll0574	sll0574	-1.27674	-0.888635	-0.740775	-0.605011	-0.625312	-0.614187	1.75235	0.647936	0.0838854	-0.472251	-0.708936	-0.981797	-1.17521	-0.891806	-1.14062	-1.03122	-0.162222	-0.376151	0.701801	0.80392	-0.0297241	-0.421947	-0.484904	-0.181933	probable permease protein of lipopolysaccharide ABC transporter	Transport and binding proteins

## Sheet: Regulator
Two-component system		D1-1	D3-1	D5-1	D7-1	D9-1	D11-1	L1-1	L3-1	L5-1	L71	L9-1	L11-1	D1-2	D3-2	D5-2	D7-2	D9-2	D11-2	L1-2	L3-2	L5-2	L7-2	L9-2	L11-2	Function	Subsystem	Specific subsystem
ycf29, rre1,salt and hyperosmotic stress	slr1783	0.26486	0.192805	0.00545213	-0.272384	-0.370121	-0.401252	0.393105	0.161436	0.116539	0.0709162	0.000703016	-0.000310481	0.365778	0.30391	-0.0693224	-0.141269	-0.282578	-0.422726	-0.0624025	0.233568	0.332515	0.128145	0.0891138	0.140239	two-component response regulator NarL subfamily	Regulatory functions
rre2	sll1673	0.295571	0.0980545	-0.134435	-0.101293	-0.184273	-0.245227	0.233958	0.0493272	0.0755359	0.632356	0.283741	0.545184	0.338061	0.086511	-0.120583	-0.000797289	-0.330193	-0.126178	0.294352	0.0579364	-0.170251	0.15648	0.34099	0.396812	two-component response regulator	Regulatory functions
rre3	sll0649	-0.543985	-0.551251	-0.4312	-0.425547	-0.335562	-0.437175	1.09601	0.401103	0.0830971	-0.00725172	0.172304	-0.0378831	-0.425983	-0.394089	-0.375655	-0.206061	-0.260661	-0.269555	0.572246	0.537788	-0.0633017	-0.117606	-0.09872	-0.243132	two-component response regulator OmpR subfamily	Regulatory functions
pleD, rre4	slr0687	0.450123	0.470128	0.793637	0.768792	0.702615	0.872122	-0.673984	-0.808407	-0.373612	-0.296121	-0.149803	-0.111946	0.21403	0.379012	0.884973	0.72371	0.653022	0.997855	-0.867338	-0.709889	-0.559225	-0.380643	-0.234684	-0.612097	probable two-component response regulator	Regulatory functions
rre5, PatA subfamily	slr1594	-0.589778	-0.395807	-0.39543	-0.619557	-0.584068	-0.714194	1.26741	0.0138543	-0.547745	-0.570754	-0.762144	-0.516675	-0.623706	-0.608256	-0.565276	-0.556996	-0.7765	-0.933721	2.23265	0.13317	-0.736504	-0.689423	-0.498371	-0.599346	two-component response regulator PatA subfamily	Regulatory functions
pilG, rre6, taxP3	slr1041	0.551978	0.375387	0.366371	0.323066	0.308032	0.301624	0.0591097	0.0723925	0.298538	0.451091	0.193248	0.258039	0.221624	0.178457	0.2973	0.32344	0.419637	0.316879	0.269039	-0.0859105	0.146689	0.139922	0.12946	0.263468	two-component response regulator PatA subfamily	Regulatory functions
pilH, rre7, taxY3	slr1042	1.11033	0.824962	0.713048	0.796975	0.38927	0.635011	0.195306	0.159503	0.0895813	0.393571	0.274216	0.276163	0.758941	0.796444	0.691893	0.670539	0.190109	0.276892	-0.380706	0.0607329	-0.0311752	0.128508	0.217881	0.15104	two-component response regulator CheY subfamily	Regulatory functions
rre8	slr1760	0.766851	0.649089	0.832281	0.86471	0.821754	0.9393	-0.218294	-0.292794	-0.379077	-0.211649	-0.119174	-0.150488	0.535728	0.580333	0.744061	0.816695	0.626339	0.907434	-0.521649	-0.46884	-0.253949	-0.393295	-0.351974	-0.449079	two-component response regulator	Regulatory functions
rre9, NarL subfamily	slr1909	-0.0499566	-0.298165	-0.241737	-0.182967	-0.13316	-0.314723	0.837984	0.526315	0.295295	0.128352	-0.203479	0.0447581	0.0641498	-0.0580829	-0.280128	-0.219214	-0.254518	-0.243257	0.454838	0.573559	0.348197	0.14945	0.233612	0.183573	two-component response regulator NarL subfamily	Regulatory functions
rre10, CheY subfamily	slr1037	-0.027433	0.24496	0.419899	0.422116	0.677917	0.532377	-0.247648	-0.67137	-0.357878	-0.423683	-0.249259	-0.244323	-0.132309	0.250091	0.450594	0.576604	0.593076	0.717578	-0.705025	-0.56885	-0.393939	-0.357463	-0.436902	-0.531585	two-component response regulator CheY subfamily	Regulatory functions
rre11, taxY2	sll1292	-0.0161341	-0.157334	-0.455191	-0.152075	-0.337048	-0.271228	0.597599	0.616726	0.0575383	0.129073	0.115044	0.106541	-0.462941	-0.305664	-0.524606	-0.61433	-0.342491	-0.52998	1.27671	0.551215	-0.0168044	-0.160184	-0.000462234	0.101264	two-component response regulator CheY subfamily	Regulatory functions
rre12, taxP2	sll1291	0.596826	0.372368	-0.00599836	-0.200867	-0.273558	-0.366159	0.319637	0.447752	-0.172693	0.27224	-0.130146	0.549729	0.248882	0.225394	-0.132487	-0.223001	0.0370082	-0.470312	1.28696	0.156931	-0.357113	-0.226183	-0.152665	0.238506	two-component response regulator PatA subfamily	Regulatory functions
rre13	slr2024	-0.424158	-0.690919	-0.668644	-0.84795	-0.659136	-0.798857	0.939574	0.465779	0.536975	-0.286741	-0.255797	-0.167942	-0.105085	-0.291667	-0.716475	-0.600578	-0.328665	-0.718707	0.348934	0.552536	0.463167	0.140374	-0.1366	0.114671	two-component response regulator CheY subfamily	Regulatory functions
rre14, lumQ, uirR, nixB,	slr1213	0.215114	0.598595	0.737684	0.709732	0.881992	0.715685	-0.130522	-0.393584	-0.179785	-0.16048	-0.153999	0.0318739	0.297429	0.757274	0.739425	0.877497	0.91416	0.961479	-0.123869	-0.343894	-0.11314	-0.142191	-0.02583	-0.13137	two-component response regulator AraC subfamily	Regulatory functions
rre15, lsiR, nixC, slr1212	slr1214	0.991964	0.592354	0.785678	1.07921	0.928256	1.27152	-1.8837	-0.153425	-0.198823	0.187468	0.121635	0.427386	0.846063	1.02095	1.40842	1.2426	1.14467	1.39539	-1.35437	-1.85719	-0.196894	0.149589	-0.413874	-0.415811	two-component response regulator PatA subfamily	Regulatory functions
manR rre16, manR, rre16	slr1837	0.20231	0.222808	0.104031	0.129607	0.479914	0.181082	0.279675	0.0146122	0.280633	0.0594175	0.165649	0.0388029	0.20607	0.402126	0.130358	0.313803	0.333391	0.315547	0.209654	-0.0474619	0.209436	0.138068	-0.0957864	0.022048	two-component system response regulator OmpR subfamily	Regulatory functions
rre17, narL	sll1708	-0.518361	-0.529149	-0.22611	0.154099	0.109653	0.196007	0.682442	0.55754	0.483812	0.333496	-0.0224009	-0.0938288	-0.553905	-0.359859	-0.26366	-0.034217	-0.111441	0.272958	0.117478	0.285311	0.265813	0.0309132	0.0438906	0.0613035	two-component response regulator NarL subfamily	Regulatory functions
rre18	sll1624	0.393235	0.443092	0.566236	0.753242	0.620289	0.693963	-0.20131	-0.168389	-0.0767622	0.248489	-0.141449	0.0700677	0.380196	0.415647	0.471725	0.755373	0.56225	0.72216	0.00941146	-0.340807	-0.0338658	0.0453378	0.150394	-0.0121664	two-component response regulator	Regulatory functions
rre19	sll1592	-0.134668	0.103267	0.0980582	0.204991	-0.00284617	0.109701	0.40959	-0.00376913	-0.0778608	-0.157191	-0.225756	-0.326707	-0.323933	-0.151909	-0.053239	0.00284645	0.120624	0.104341	0.0116098	-0.030271	-0.248108	-0.303962	-0.131722	-0.0695915	two-component response regulator NarL subfamily	Regulatory functions
rre20	slr2100	0.0809598	0.163049	0.22128	0.168177	0.408055	0.301595	0.210638	-0.341914	-0.215765	0.0495822	-0.169621	0.114462	0.0601473	0.367467	0.268962	0.0607601	0.311935	0.260088	-0.141398	-0.153628	-0.416795	-0.218844	-0.0307856	-0.0617246	two-component response regulator	Regulatory functions
rre21	slr1982	0.389628	0.131979	-0.0683892	-0.219552	-0.364858	-0.366927	0.312096	0.488781	0.374173	0.711138	0.787135	0.524243	0.414855	0.264865	-0.077013	-0.20198	-0.555377	-0.500711	-0.0376555	0.424055	0.450017	0.453354	0.472251	0.37282	two-component response regulator CheY subfamily	Regulatory functions
rre22	slr1983	0.364532	0.174063	0.028328	0.0546207	0.0905889	0.0436196	0.766823	0.0115877	0.370768	0.556329	0.450499	0.461166	0.0782353	0.243674	-0.192674	-0.125005	-0.0501085	-0.197556	0.0834628	0.0188195	-0.0963604	0.0208531	0.081221	0.303094	two-component hybrid sensor and regulator	Regulatory functions
ycf55, rre23	sll1879	0.200196	0.0733373	0.0124006	-0.235357	-0.211302	-0.480978	0.470826	0.43396	0.199701	0.248055	-0.0986226	0.228549	0.19337	0.0490677	-0.346136	-0.332175	-0.612194	-0.516503	0.25605	0.38945	0.0501105	0.149511	0.423272	0.387047	two-component response regulator	Regulatory functions
rre24, pixE	slr1693	0.870486	0.377117	0.273285	0.174669	0.200352	-0.116917	-0.0367205	-0.0470478	-0.0662913	0.302514	0.152153	0.393672	0.824485	0.281602	0.2982	-0.0289834	-0.188917	-0.0305376	-0.163336	-0.137113	-0.153816	0.00582155	0.108207	0.406508	two-component response regulator PatA subfamily	Regulatory functions
rre25, ssp1	sll0921	0.303571	0.16693	0.270696	0.256229	0.32204	0.106384	0.506642	0.376508	0.277331	0.237225	0.0443653	0.126066	-0.182074	0.151995	0.0897389	0.0630298	0.0857335	-0.0306379	0.606204	0.153464	-0.00503849	-0.0743608	-0.0107152	0.021934	two-component response regulator NarL subfamily	Regulatory functions
rpaB, ycf27, rre26	slr0947	0.687146	0.615596	0.14627	-0.273291	-0.367569	-0.455235	-0.202797	-0.23132	-0.390979	0.387384	0.0945824	0.615126	0.76841	0.942742	0.578533	0.34016	-0.110195	-0.242904	0.00734341	-0.17579	-0.443526	-0.0719767	0.394992	0.674409	response regulator for energy transfer from phycobilisomes to photosystems	Regulatory functions
rcp1, rre27, rcp	slr0474	2.03902	1.75759	1.26491	0.884639	0.525095	0.519301	-1.7723	-1.32738	-0.784337	0.26348	-0.740352	0.475682	1.67855	1.49174	1.03226	0.89437	0.137938	0.29412	-1.68196	-1.93208	-0.788176	-0.176506	0.232686	0.155232	two-component response regulator CheY subfamily, regulator for phytochrome 1 (Cph1)	Regulatory functions
rre28	sll0396	0.125704	0.130602	0.0775839	0.0146648	0.369685	0.0527705	0.347138	-0.138193	0.0554506	0.0644468	-0.0224875	0.1049	0.190252	0.309188	0.0739912	0.0170283	0.328056	-0.0998184	0.21397	-0.0202349	0.0584449	0.111683	0.0724682	0.231091	two-component response regulator OmpR subfamily	Regulatory functions
hisB, phoB, rre29, sphR	slr0081	0.819662	0.279217	-0.252186	-0.418798	-0.601365	-0.770969	0.105005	0.152427	0.192777	0.467197	-0.0233467	0.356448	0.85882	0.4627	-0.0510117	-0.357009	-0.658389	-0.665496	-0.463111	0.0433018	0.201995	0.235845	0.614539	0.61572	two-component response regulator OmpR subfamily	Regulatory functions
rre30	sll0485	0.406412	-0.0286839	-0.196683	-0.294012	-0.241919	-0.210678	0.298079	0.378017	0.429222	0.469841	0.40905	0.33627	0.230382	-0.210285	-0.282424	-0.457605	-0.335598	-0.39731	-0.203276	0.167551	0.454842	0.373584	0.261816	0.379221	two-component response regulator NarL subfamily	Regulatory functions
RpaA, Rre31	slr0115	-0.245225	-0.245619	-0.194189	-0.0826967	-0.177736	-0.0895711	0.954738	0.204518	0.404117	-0.159431	-0.060263	0.04459	-0.227104	-0.00685141	-0.160579	-0.305311	0.0552218	0.141064	0.386563	0.204543	0.0960551	-0.000111197	-0.227967	-0.0719479	response regulator for energy transfer from phycobilisomes to photosystems	Regulatory functions
rre32	slr0312	-0.234115	-0.268416	-0.203404	-0.0828468	-0.436085	-0.276092	0.508796	0.93725	0.550258	0.203137	0.401773	-0.0452094	-0.307973	-0.225744	-0.456096	-0.405722	-0.351787	-0.506549	0.316999	0.694246	0.67133	0.337507	0.293545	0.113976	two-component response regulator NarL subfamily	Regulatory functions
nrsR, rppA, rre33	sll0797	-0.195122	-0.0750056	0.118161	0.0973577	0.208217	0.0852442	0.106181	0.00879499	0.0430645	0.0489419	-0.0873421	-0.00189524	-0.101524	0.0836695	0.0131602	0.18698	0.0741551	0.154685	-0.158256	-0.117773	-0.0256259	-0.0847507	-0.0816729	-0.111141	redox-responsive and/or Ni(II)-responsive regulator, two-component response regulator OmpR subfamily	Regulatory functions
CopR, Rre34	sll0789	0.735456	1.2366	1.59281	2.07091	1.82899	2.31229	-1.10862	-0.221702	-0.387877	-0.0296427	-0.604231	-0.395481	0.180623	0.745232	1.38161	1.94999	1.52	2.1155	-1.08499	-0.933015	-0.578479	-0.906162	-0.854353	-1.12506	two-component response regulator OmpR subfamily	Regulatory functions
pixH, pisH, cheY, rre35, taxY1	sll0039	0.854444	0.525715	0.495784	0.62335	0.606937	0.483149	0.991103	0.621525	0.227713	0.06676	-0.206322	-0.152088	0.111825	-0.149367	-0.0400261	0.18379	0.000362052	0.265511	0.196882	0.785444	0.096209	-0.193458	0.0281325	-0.0038314	positive phototaxis protein, two-component response regulator CheY subfamily	Regulatory functions
cheY, pixG, pisG, taxP1, rer1, rre36, patA	sll0038	0.959838	0.610379	0.467425	0.637439	0.386878	0.589099	0.120436	0.384871	0.297309	0.380014	0.0249867	0.102601	0.317218	0.101657	0.32371	0.3635	0.145935	0.405901	-0.391435	0.293194	0.287504	0.0288414	0.164029	0.119457	positive phototaxis protein, two-component response regulator PatA subfamily	Regulatory functions
Rre37	sll1330	-0.64054	-0.710705	-1.21765	-1.10212	-1.59435	-1.28624	-0.12694	0.731475	-0.728101	1.48212	0.793957	1.40716	-1.51113	-1.41447	-1.32702	-1.37172	-1.12073	-1.10315	1.282	0.389342	-0.643182	-0.0900602	-0.564774	-0.181639	two-component system response regulator OmpR subfamily	Regulatory functions
rre38, ScaR, ccaR	slr1584	-0.0159829	-0.471075	-0.513337	-0.534298	-0.656069	-0.56074	0.581325	0.711043	0.456379	0.0957792	0.202448	-0.0315187	0.073501	-0.240022	-0.585498	-0.589075	-0.300163	-0.662992	-0.0126413	0.649376	0.531891	0.352665	0.234022	0.151397	two-component transcription regulator OmpR subfamily	Regulatory functions
rre39, ssp2	slr1588	0.0969523	0.321063	0.28181	0.207346	0.227453	0.250266	0.0143225	0.240114	0.243504	0.356531	0.0576515	0.172173	0.239379	0.192866	0.134272	0.287048	0.130713	0.018409	0.238064	0.215953	0.18237	0.121491	0.153069	0.333004	two-component transcription regulator	Regulatory functions
rre40	sll1544	0.235913	0.222374	0.390431	0.346884	0.50867	0.794679	0.223077	-0.176805	0.143191	0.234105	0.255345	0.412098	0.354401	0.624107	0.626081	0.671239	0.781922	1.17222	-0.276591	-0.0230739	-0.296444	-0.221459	0.311404	0.00953745	two-component response regulator NarL subfamily	Regulatory functions
rre41, nifL	slr1305	-0.0946274	-0.127646	-0.132822	-0.331926	-0.39914	-0.243696	0.201617	0.304605	0.250829	0.23073	-0.0455539	0.246017	0.0334022	-0.167176	-0.0824027	-0.213583	-0.273451	-0.303791	0.282773	-0.0293498	-0.0253714	0.26886	0.403053	0.146856	two-component response regulator	Regulatory functions
divK, rre42	slr2041	0.172747	0.403339	0.539823	0.629555	0.317204	0.584799	0.148083	-0.201472	-0.156555	0.312769	0.00466418	-0.110037	0.137558	0.252945	0.42084	0.516446	0.261642	0.418246	-0.0827659	-0.180809	-0.303053	-0.225856	0.120061	-0.220632	probable two-component response regulator	Regulatory functions
Other Transcription factors
kaiA	slr0756	-0.29063	-0.228325	-0.132087	-0.147854	0.147447	-0.0604062	1.63377	0.606878	0.470911	-0.390914	-0.290617	-0.425417	-0.540812	-0.0855523	-0.266882	-0.0740612	0.0146125	-0.340122	1.16787	0.668035	-0.033184	-0.599741	-0.149443	-0.827297	circadian clock protein KaiA homolog	Other categories	Other
kaiB1	slr0757	-0.56475	-0.0687997	0.00408098	0.155614	0.370108	0.480357	1.28006	0.32609	-0.144449	-0.410273	-0.303659	-0.468959	-0.431496	-0.0116443	0.173875	0.321446	0.240308	0.317744	0.747259	0.393708	-0.472157	-0.880854	-0.359493	-0.820582	circadian clock protein KaiB homolog	Other categories	Other
kaiB2	sll1596	-0.184598	-0.417002	-0.420228	-0.422445	-0.38274	-0.582059	0.783559	0.288194	0.240054	0.245426	0.184561	0.109	-0.126708	-0.484502	-0.402255	-0.650999	-0.619183	-0.838782	0.735187	0.339449	0.142823	0.120842	0.192211	-0.00430488	circadian clock protein KaiB homolog	Other categories	Other
kaiB3	sll0486	0.200768	0.0897916	0.0511011	0.0298247	0.0842968	0.00906461	0.327292	0.0822898	0.0661977	0.166194	-0.00177323	0.15514	0.276476	0.0241367	-0.148976	-0.109957	0.111228	-0.136015	0.133831	-0.111629	0.0438666	-0.0561989	-0.0311342	0.17356	circadian clock protein KaiB homolog	Other categories	Other
kaiC1	slr0758	-0.296878	-0.303778	-0.220436	-0.299326	0.00747703	-0.46181	1.30806	0.169482	0.116225	-0.251831	-0.382205	-0.471414	-0.312937	-0.0744988	-0.0496413	-0.365146	0.149218	-0.294228	0.625654	0.0932634	-0.20604	-0.424365	-0.305753	-0.528666	circadian clock protein KaiC homolog	Other categories	Other
kaiC2	sll1595	-0.324738	-0.232175	-0.268948	-0.205486	0.273575	-0.116279	0.281865	-0.334943	-0.0771308	-0.415642	-0.401585	-0.32328	-0.237373	0.241548	0.0587028	0.0738744	0.220759	0.0593859	0.124201	-0.435141	-0.187609	-0.192887	-0.327907	-0.205028	circadian clock protein KaiC homolog	Other categories	Other
kaiC3	slr1942	-0.740865	-0.604587	-0.48147	-0.330009	-0.45701	-0.274434	1.28245	1.00446	0.391164	-0.276716	-0.363169	-0.605585	-0.504195	-0.53042	-0.627652	-0.621479	-0.133821	-0.483279	0.601693	0.889033	0.521821	0.0930242	-0.0155303	0.0141128	circadian clock protein KaiC homolog	Other categories	Other
nblA1	ssl0452	0.534449	0.976799	1.37391	1.64254	1.6392	1.88907	-3.18205	-1.35157	-0.491438	-0.659131	-0.458568	-0.721583	-0.0885485	0.976771	1.63683	1.80812	1.86464	1.90021	0.246336	-1.51553	-0.528806	-0.34018	-0.641508	-1.20931	phycobilisome degradation protein NblA	Photosynthesis and respiration	Phycobilisome
nblA2	ssl0453	0.579242	0.949481	1.18763	1.49865	1.33379	1.75942	-2.10925	-1.10843	-0.452336	-0.378478	-0.401111	-0.701073	0.043419	1.02544	1.59993	1.75494	1.69855	1.90717	0.467797	-1.13716	-0.381447	-0.226552	-0.268859	-0.936704	phycobilisome degradation protein NblA	Photosynthesis and respiration	Phycobilisome
glnB (PII)	ssl0707	-0.457012	-1.11713	-1.69295	-2.09312	-2.24965	-2.23997	-0.212379	0.810079	0.378581	0.472899	0.428318	0.430107	-0.154118	-0.738656	-1.46416	-1.87125	-1.92791	-2.36186	1.54012	0.657906	0.484655	0.357332	0.433205	0.541391	nitrogen regulatory protein P-II	Amino acid biosynthesis	Glutamate family / Nitrogen assimilation
cikA	slr1969	-0.113654	-0.379148	-0.325812	-0.380264	-0.109997	-0.373505	-0.400589	-0.852366	-0.153544	0.00831576	0.151051	0.118977	-0.365006	-0.252612	-0.437436	-0.449946	-0.281274	-0.487983	-0.706461	-0.691335	-0.273325	0.0902009	-0.46107	0.0819588	two-component sensor histidine kinase	Regulatory functions
sufR	sll0088	1.28637	1.10612	1.21172	1.23605	1.00047	1.3254	-0.935772	-1.17155	-0.601949	-0.00580264	-0.729349	-0.00096428	1.099	0.961188	1.30776	1.28804	1.01086	1.33627	-1.37426	-1.18678	-0.796028	-0.233652	-0.244949	-0.429082	hypothetical protein	Hypothetical
plmA	sll1961	-0.209715	-0.320005	-0.586509	-0.542712	-0.279655	-0.586736	-0.724364	0.356219	1.02705	0.647709	0.740376	0.385968	0.192597	-0.0977289	-0.223375	-0.321784	-0.301524	-0.222856	-0.442167	0.278247	0.716151	0.633455	0.318751	-0.0464178	hypothetical protein	Hypothetical
fur	sll0567	-0.550007	-0.266124	-0.203271	0.0319086	-0.149431	-0.255995	0.707833	0.594704	0.393955	-0.0807904	-0.350904	-0.271446	-0.754253	-0.305186	-0.606746	-0.486021	-0.226713	-0.441665	0.27096	0.332701	0.391187	-0.0131343	-0.362849	0.115281	ferric uptake regulation protein	Regulatory functions
fur	sll1937	0.0701778	0.0717161	0.22525	0.205248	0.246832	0.270951	0.262075	0.311287	0.298871	0.176081	0.250208	-0.0556751	-0.0263131	-0.105055	0.177334	0.184659	-0.20885	0.0909289	0.117975	0.140202	0.162395	-0.0602687	0.045069	-0.0681726	ferric uptake regulation protein	Regulatory functions
NtcA	sll1423	-0.817423	-0.666501	-0.749764	-0.730442	-0.855159	-0.818285	1.12053	0.979255	0.459483	0.140164	0.0917656	-0.00537305	-0.518969	-0.841992	-0.918037	-0.915584	-0.992222	-1.04892	0.736154	0.874672	0.321531	0.0620833	0.251494	0.20959	global nitrogen regulator	Regulatory functions
cmpR	sll0030	0.00557216	-0.099582	0.242982	0.236624	0.229139	0.394701	-1.0614	-0.961689	-0.767695	-0.807311	-0.626615	-0.634577	-0.257059	-0.0535233	0.145536	0.214081	0.118263	0.279535	-1.03594	-0.892483	-0.706303	-0.606575	-0.679499	-0.69307	cmp operon transcriptional regulator, LysR family protein	Regulatory functions
ccmR (rbcR)	sll1594	0.0100198	-0.00548253	0.226656	0.113568	0.163635	-0.0972736	0.0420006	0.00798313	-0.0753167	-0.0736323	0.0571403	0.130349	-0.0551669	0.244636	-0.046257	0.201958	0.0256672	0.145591	0.0232035	-0.01396	-0.000918199	0.0159537	0.0866557	0.113213	ndhF3 operon transcriptional regulator, LysR family protein	Regulatory functions
crp	sll1371	-0.223087	0.0626107	0.390783	0.407901	0.233358	0.575157	-0.645474	-0.868832	-0.504453	-0.41707	-0.426641	-0.272558	-0.113414	0.0176548	0.608525	0.510402	0.132458	0.738634	-0.508472	-0.951021	-0.506058	-0.380752	-0.408799	-0.468275	cAMP receptor protein, essential for motility	Regulatory functions
crp	sll1924	0.637574	0.256574	0.0723654	-0.0302202	-0.164692	-0.0956811	0.188749	0.248858	0.210836	0.171801	0.128179	0.321757	0.336715	0.0862129	-0.0825492	-0.142205	-0.0497478	-0.131618	0.069463	0.0817256	0.27325	0.288129	0.163302	0.345231	cAMP receptor protein sycrp1 homolog	Regulatory functions
NtcB	slr0395	-0.459282	-0.20734	-0.203176	-0.249251	-0.137478	-0.34798	0.163684	-0.0213177	-0.284599	-0.253561	-0.244109	-0.147586	-0.0269729	-0.243687	-0.296929	-0.12445	0.027357	-0.0701789	0.941959	-0.323773	-0.35609	-0.340979	-0.101228	-0.119916	nitrate assimilation transcriptional activator, LysR family protein	Amino acid biosynthesis	Glutamate family / Nitrogen assimilation
carbon dioxide concentrating
ccmN	sll1032	-1.12073	-0.823962	-0.801107	-0.60365	-0.719314	-0.794122	1.3926	0.788083	0.136887	-0.154079	0.108698	-0.400321	-1.48343	-0.799948	-1.16446	-0.884066	-0.0528491	-0.704787	-0.354499	1.69665	-0.138648	-0.485567	-0.276099	0.202597	carbon dioxide concentrating mechanism protein CcmN, putative carboxysome assembly protein	Other categories	Other
ccmM	sll1031	-1.23052	-1.78757	-1.78278	-1.67117	-1.90372	-1.75395	1.45266	1.44907	0.122938	-0.482685	0.134376	-0.403575	-1.61228	-2.14749	-2.15417	-1.99171	-1.87209	-1.86012	-0.313592	2.05884	0.0231068	-0.34582	-0.143913	0.352178	carbon dioxide concentrating mechanism protein CcmM, putative carboxysome structural protein	Photosynthesis and respiration	CO2 fixation
ccmL	sll1030	-1.2732	-1.83961	-1.82842	-1.70605	-1.49092	-1.2502	1.43353	1.45713	0.143466	-0.52451	0.175726	-0.306076	-1.42672	-1.43606	-1.75335	-1.75753	-1.14629	-1.48227	0.0361681	1.74124	0.116922	-0.369425	-0.248795	0.129311	carbon dioxide concentrating mechanism protein CcmL, putative carboxysome assembly protein	Photosynthesis and respiration	CO2 fixation
ccmK1	sll1029	-1.33484	-2.29192	-2.3143	-2.1946	-2.10013	-2.15728	1.30172	1.57002	0.233921	-0.56846	0.206032	-0.40304	-1.50213	-2.52103	-2.85815	-2.58873	-2.40265	-2.68706	0.141494	1.72368	0.307215	-0.327774	-0.264954	0.218409	carbon dioxide concentrating mechanism protein CcmK	Photosynthesis and respiration	CO2 fixation
ccmK2	sll1028	-0.86339	-1.93081	-1.98529	-1.87218	-1.68968	-1.92397	1.57684	1.7046	0.472905	-0.518885	0.244015	-0.390923	-1.19447	-1.90064	-2.4397	-2.24835	-1.7455	-2.27952	0.129635	1.86613	0.500484	-0.192495	-0.0960273	0.28259	carbon dioxide concentrating mechanism protein CcmK	Photosynthesis and respiration	CO2 fixation
ccmK3	slr1838	-0.95982	-0.72978	-0.890572	-0.8077	-0.922736	-0.937314	1.33362	1.07556	0.528199	-0.082723	-0.100867	-0.387265	-0.681162	-1.06312	-1.14621	-1.1548	-0.969945	-1.26636	0.557258	1.18881	0.609147	0.105245	0.00311239	0.0359338	carbon dioxide concentrating mechanism protein CcmK homolog 3, putative carboxysome assembly protein	Photosynthesis and respiration	CO2 fixation
ccmK4	slr1839	-0.329529	0.251588	0.591314	0.617678	0.525607	0.732849	-0.335097	-0.0662506	-0.380649	-0.251723	-0.48592	-0.410196	-0.142105	0.146488	0.595574	0.520406	0.319619	0.632972	-0.0253572	-0.313901	-0.218096	-0.213117	-0.191567	-0.345117	carbon dioxide concentrating mechanism protein CcmK homolog 4, putative carboxysome assembly protein	Photosynthesis and respiration	CO2 fixation
ccmA	sll0934	0.340716	-0.0203833	-0.179253	-0.243419	-0.693525	-0.517995	0.181886	0.103822	0.0311662	0.576803	-0.034838	0.385504	0.276507	-0.468156	-0.679203	-0.969677	-1.33839	-1.16707	0.74917	0.0102293	-0.194406	0.0402427	0.742143	0.392908	carboxysome formation protein CcmA	Photosynthesis and respiration	CO2 fixation
ccmO	slr0436	0.125324	0.428049	0.64981	0.853446	0.44875	0.851594	-0.439902	-0.620643	-0.130638	-0.0568508	-0.0369111	-0.0233625	0.0291657	0.131371	0.663298	0.732457	0.313003	0.789713	-0.330982	-0.866226	-0.274733	-0.137773	-0.189906	-0.188951	carbon dioxide concentrating mechanism protein CcmO	Photosynthesis and respiration	CO2 fixation
Cell division
ftsZ	sll1633	-1.06416	-0.841846	-0.70296	-0.514797	-0.46554	-0.655589	0.779693	0.575599	0.245594	-0.0666236	0.0807671	-0.162977	-1.02792	-0.758304	-0.981479	-0.883458	-0.418696	-0.826723	1.11573	0.691414	-0.0218685	-0.237124	-0.0912449	-0.0439667	cell division protein FtsZ	Cellular processes	Cell division
ftsA	slr1724	-0.269272	-0.051854	-0.197587	-0.245252	-0.15281	-0.218241	0.683929	0.561713	0.323358	-0.0688508	-0.291976	-0.0771807	-0.18677	-0.183908	-0.194711	-0.247724	-0.0604764	-0.587872	0.374258	0.457891	0.376211	0.122386	0.271871	0.335648	hypothetical protein	Hypothetical
ftsQ	sll1632	-0.129265	-0.319491	-0.310788	-0.127461	-0.177645	-0.300953	-0.248176	0.187154	0.825999	0.600824	0.595908	0.450024	-0.11	-0.0958836	-0.365037	-0.417676	-0.0996006	-0.515084	-0.156183	0.140351	0.478489	0.457865	0.00886237	0.047197	hypothetical protein	Hypothetical
ftsW	slr1267	-0.873675	-0.842057	-0.91503	-0.697774	-0.838803	-0.802421	0.341043	0.761479	0.47221	0.237021	0.48948	0.0835517	-0.658366	-0.778697	-0.89321	-1.00882	-0.336158	-0.789255	0.884982	0.838042	0.511624	0.248803	0.243301	0.214987	cell division protein FtsW	Cellular processes	Cell division
ftsI	sll1833	0.19489	0.339036	0.614329	0.630479	0.726355	0.881338	-0.0870415	0.235576	0.269305	0.305313	0.259974	0.189835	-0.00505739	0.163928	0.461542	0.602102	0.366692	0.672021	0.300269	0.221446	-0.0589134	-0.127896	0.101634	-0.0968659	penicillin-binding protein	Other categories	Drug and analog sensitivity
ftsX	slr0594	0.301093	0.360934	0.662583	0.764243	0.745982	0.955122	-0.57443	-0.725095	-0.174033	0.0487838	0.0543244	-0.0861807	0.20075	0.410819	0.87161	0.901756	0.775778	1.19304	-0.17331	-0.717178	-0.248369	-0.0450271	-0.193085	-0.307146	hypothetical protein	Hypothetical
ftsY	slr2102	-0.0236778	0.021691	-0.00119875	-0.0452397	-0.0792639	-0.0857223	0.319633	0.415947	0.355117	0.699298	0.531844	0.448491	-0.0586523	-0.143737	-0.212606	-0.265063	-0.191105	-0.202622	0.667228	0.182568	0.174903	0.254014	0.485439	0.47259	cell division protein FtsY	Cellular processes	Cell division
ftsH	slr1604	0.13681	0.146699	0.280741	0.320945	0.289925	0.280762	-0.58381	-0.138089	-0.247742	-0.322194	0.300108	-0.257991	-0.233295	0.016727	0.199583	0.464658	0.0403584	0.0776981	0.170356	-0.256885	-0.523649	-0.420499	-0.409125	-0.0861293	cell division protein FtsH	Cellular processes	Cell division
ftsH	slr1390	-0.0453136	0.0393755	-0.00929973	-0.113552	-0.15491	-0.174668	0.00790258	0.00135001	0.187985	0.460139	0.241756	0.362539	0.25337	0.0688189	0.0223992	0.0275006	-0.32245	-0.27738	0.763496	-0.35038	0.234898	0.402214	0.469173	0.350191	cell division protein FtsH	Cellular processes	Cell division
ftsH	sll1463	0.173441	0.353712	0.595712	0.528188	0.397382	0.425949	0.361267	0.213912	-0.088937	-0.0164743	-0.165182	-0.120217	0.370639	0.512265	0.611628	0.635509	0.274402	0.469921	0.201575	0.29187	0.174968	0.0761409	0.29056	-0.0113841	cell division protein FtsH	Cellular processes	Cell division
ftsH	slr0228	-0.445314	-0.299458	-0.367516	-0.308536	-0.343474	-0.423076	0.0843139	0.446682	0.306802	0.248487	0.686044	0.254412	-0.354206	-0.131773	0.0247369	0.170985	-0.239944	-0.257786	0.793768	0.32359	0.211275	0.170756	0.378547	0.716656	cell division protein FtsH	Cellular processes	Cell division
Others
hik32	sll1475	-0.15899	-0.144385	0.0258655	0.0543901	0.325782	0.688752	-0.0260232	-0.0297688	0.355285	0.223568	0.227892	0.167724	0.22877	0.54662	0.514335	0.565944	0.53904	0.833727	-0.126435	0.405878	-0.00310212	-0.104896	0.182248	0.261293	a part of phytochrome-like sensor histidine kise gene (disrupted by insertion of IS)	Regulatory functions
spkA'	sll1574	0.441089	0.0803777	-0.0973289	-0.278183	-0.314362	-0.317484	0.136747	0.342762	0.244852	0.756503	0.537621	0.555147	0.411392	0.317993	-0.0193664	-0.259139	-0.351124	-0.449051	-0.0998342	0.116325	0.151846	0.313206	0.490891	0.312186	a part of spkA: serine/threonine protein kise, regulates cellular motility ( disrupted by frameshift mutation)	Regulatory functions
spkA	sll1575	-0.192904	-0.454072	-0.311054	-0.484833	-0.304983	-0.400545	0.392556	0.304249	0.25574	-0.116616	0.228606	0.0774315	-0.196713	-0.134267	-0.429588	-0.35498	-0.433128	-0.572978	0.216291	0.441639	0.313804	0.235509	-0.117012	0.199943	a part of spkA: serine/threonine protein kise, regulates cellular motility ( disrupted by frameshift mutation)	Regulatory functions
cya1	slr1991	0.305159	0.341151	0.52793	0.529152	0.367088	0.381472	-0.528218	-0.219234	-0.120018	0.403272	0.186736	0.391266	0.48633	0.517302	0.675641	0.773707	0.398703	0.560895	-0.0256746	-0.354242	0.0144966	0.142984	0.28431	0.162729	adenylate cyclase	Regulatory functions
icfG	slr1860	-0.380407	-0.334913	-0.313153	-0.322932	-0.193112	-0.578138	0.858464	0.749824	0.44561	0.159332	0.0407179	0.120573	-0.493749	-0.158856	-0.463498	-0.359587	-0.268438	-0.695724	0.675772	0.617493	0.20349	-0.0476226	0.130845	0.583362	carbon metabolisms regulatory protein IcfG	Regulatory functions
cph1, hik35	slr0473	1.40421	1.11418	0.462045	0.111508	-0.356193	-0.259999	-2.81029	-1.36497	-0.594212	0.894001	-0.0772014	0.963838	1.38346	1.07444	0.387847	0.0436589	-0.526486	-0.488267	-1.25459	-2.23095	-0.67215	0.0553426	0.767012	0.713624	cyanobacterial phytochrome 1, two-component sensor histidine kise	Regulatory functions
slr1694	slr1694	0.303639	-0.154651	-0.415782	-0.58638	-0.431124	-0.610353	0.623203	0.509735	0.374079	0.429217	0.439575	0.352879	0.309589	-0.119017	-0.379291	-0.673991	-0.466578	-0.870276	0.513003	0.453011	0.254415	0.374705	0.18866	0.319961	expression activator appA homolog	Regulatory functions
slr1325	slr1325	1.34595	0.803272	0.567659	0.62168	0.415535	0.404653	0.0946532	-0.27812	-0.199535	0.16936	-0.316328	0.258537	0.953705	0.537746	0.55155	0.280545	-0.00463136	0.235612	-0.594559	-0.236664	-0.134288	-0.0549902	0.352633	0.230984	GTP pyrophosphokise	Regulatory functions
slr1090	slr1090	0.683561	0.0328836	-0.0678172	-0.173699	-0.290768	-0.635097	0.546769	0.274626	0.263513	0.288221	0.0986032	0.369418	0.4386	0.0302457	-0.437133	-0.522469	-0.451674	-0.67774	-0.0991415	0.371862	0.0893895	0.120359	0.255711	0.389079	GTP-binding protein	Regulatory functions
slr0321	slr0321	-0.177698	0.157932	0.32444	0.368857	0.571341	0.519477	-0.368273	-0.741593	-0.535822	-0.373132	-0.484238	-0.371591	0.0954265	0.312849	0.555269	0.542581	0.681702	0.860005	-0.312287	-0.553636	-0.527533	-0.388128	-0.252725	-0.325496	GTP-binding protein ERA homolog	Regulatory functions
cya2	sll0646	0.19474	0.00778756	0.0138571	-0.0611782	-0.145115	0.391249	0.154751	0.278688	0.289861	0.400749	0.347174	0.387486	0.495609	0.454861	0.363314	0.293195	0.14767	0.42567	0.168987	0.482309	0.277708	0.167793	0.371173	0.103462	guanylyl cyclase	Regulatory functions
sll1670	sll1670	0.156977	0.113092	0.0574346	0.127431	-0.0842359	0.0520973	0.147382	0.357594	0.311602	0.475292	0.181449	0.091658	-0.201245	-0.155842	0.139347	0.0863159	-0.353059	-0.0604153	0.423523	0.300702	0.22493	0.146782	0.414808	0.25589	heat-inducible transcription repressor HrcA homolog	Regulatory functions
slr0724	slr0724	0.204932	0.0542132	0.118779	-0.131674	-0.0355381	-0.0621539	0.115121	0.381111	0.401009	0.227962	0.386635	0.226271	-0.0613379	-0.201541	-0.150911	-0.0398178	-0.335885	-0.486823	0.301853	-0.128089	0.352415	0.269723	0.297267	0.0137481	HtaR suppressor protein homolog	Regulatory functions
sll1329	sll1329	0.232618	0.174105	0.0624545	-0.00427446	0.0255585	-0.0351127	0.467956	0.373614	0.220114	0.0213505	0.0407567	0.0424994	0.0983379	0.0128854	-0.0777614	-0.0548967	-0.00873386	-0.234441	0.311921	0.272152	0.153463	0.159746	-0.121436	0.092396	inositol monophosphate family protein	Regulatory functions
sll1626	sll1626	1.10485	1.61553	1.26791	1.09122	0.71364	0.663168	-2.04853	-0.696185	-0.810481	0.179795	-0.482697	0.0240524	1.37517	1.69576	1.25201	1.14578	0.603447	0.344665	-1.7059	-0.778522	-0.811883	-0.725797	-0.136904	-0.471736	LexA repressor	Regulatory functions
ycf30	sll0998	-0.109707	0.123474	-0.021584	-0.0378616	0.739214	0.109776	0.669142	0.0410559	0.473507	0.00849513	0.120638	-0.266176	0.298697	0.55353	0.163491	0.275244	0.77717	0.319211	-0.107578	0.0405089	0.244597	0.216752	0.158673	0.0982777	LysR family transcriptiol regulator	Regulatory functions
sll1005	sll1005	0.243694	0.258329	0.484785	0.558419	0.766456	0.913547	0.432733	-0.40647	-0.0615025	-0.0981236	-0.0543775	-0.0509147	0.144674	0.606532	0.570356	0.686333	0.782381	0.761821	-0.0467881	-0.165263	-0.239504	-0.15944	-0.0900468	-0.192525	MazG protein homolog	Regulatory functions
slr0835	slr0835	-0.760607	-0.556937	-0.505434	-0.349725	-0.408461	-0.517943	1.28403	0.586725	0.269424	-0.186096	-0.309877	-0.404034	-0.833263	-0.758003	-0.621772	-0.617091	-0.202222	-0.485223	0.950173	0.754715	0.228797	-0.208534	-0.0899337	-0.166448	MoxR protein homolog	Regulatory functions
slr1975	slr1975	-0.643691	-0.500785	-0.48172	-0.35379	-0.509534	-0.522522	1.29705	0.624967	0.220043	-0.297481	-0.306748	-0.487188	-0.628428	-0.305443	-0.743852	-0.69921	0.0189804	-0.533938	0.728216	0.787072	0.228359	-0.0775393	-0.271571	-0.21576	N-acylglucosamine 2-epimerase	Regulatory functions
nrsS,rppB,hik30	sll0798	-0.122709	-0.128053	0.00142839	0.0242183	0.133094	0.00339496	-0.065082	-0.358771	-0.125438	-0.348374	-0.286608	-0.196955	0.0218807	-0.0226384	0.0944133	0.0408292	0.0496856	-0.0215238	-0.222169	-0.286994	-0.0811439	-0.207262	-0.310691	-0.415029	Ni(II)-sensor and/or redox sensor, two-component sensor histidine kise	Regulatory functions
phoR, hik7	sll0337	-0.0286508	0.187048	0.498446	0.523065	0.6584	0.699153	0.201853	-0.430686	-0.268157	-0.140447	-0.1516	-0.0532007	0.14103	0.515465	0.72035	0.732927	0.720023	0.840099	0.0757054	-0.286054	-0.138602	-0.257117	-0.135001	-0.175961	phosphate sensor, two-component sensor histidine kise	Regulatory functions
hik1	slr1393	0.453057	0.235968	0.134606	0.0347961	0.152725	-0.122318	-0.3998	-0.0769501	-0.126254	0.315905	0.16711	0.305822	0.539524	0.274083	0.205879	0.148153	0.0159818	0.159249	-0.0464886	-0.167705	0.0804541	0.323723	0.230758	0.345691	phytochrome-like protein, two-component sensor histidine kise	Regulatory functions
slr1666	slr1666	-0.567894	-0.708168	-0.734637	-0.704332	-0.445409	-0.585933	1.38968	0.841256	0.258883	-0.189172	-0.362832	-0.312542	-0.44153	-0.389625	-0.786397	-0.681568	-0.586083	-0.902251	0.555132	1.14625	0.258795	-0.0525186	0.0725836	0.0300959	pleiotropic regulatory protein homolog	Regulatory functions
pixL, taxAY1, hik18	sll0043	-0.0608761	0.270723	0.423438	0.586294	0.648172	0.598288	-0.0908636	-0.397904	-0.499	-0.237051	-0.291389	-0.280912	-0.178387	0.303397	0.564382	0.627717	0.457466	0.826002	-0.293614	-0.440465	-0.380373	-0.279619	-0.225968	-0.260699	positive phototaxis protein, homologous to chemotaxis protein CheA, two-component hybrid histidine kise	Regulatory functions
sll1161	sll1161	-0.385097	-0.325942	-0.222632	-0.352163	-0.198737	-0.0930569	0.200924	-0.736397	-0.242611	-0.628289	-0.0330405	0.0204102	-0.403603	-0.291574	-0.0695471	-0.112016	-0.172136	-0.0596163	-0.0120438	-0.60279	-0.472932	-0.504245	-0.92865	-0.416198	probable adenylate cyclase	Regulatory functions
sll1383	sll1383	1.0326	0.724824	0.629606	0.611539	0.548553	0.559497	-0.253323	-0.629356	-0.364592	0.244123	0.0995256	0.189717	0.659333	0.441078	0.45588	0.591979	0.375077	0.541427	-0.454315	-0.624815	-0.602089	-0.358684	-0.362623	-0.161366	probable myo-inositol-1(or 4)-monophosphatase	Regulatory functions
slr0449	slr0449	0.592938	-0.302572	-0.618554	-0.849097	-0.912833	-1.04733	-0.67707	-0.226784	0.121223	0.944453	0.74809	0.808036	0.573923	-0.445066	-0.823683	-1.05195	-1.21742	-1.39341	-0.867924	-0.577195	0.442875	0.964958	0.896211	0.867257	probable transcriptiol regulator	Regulatory functions
slr6056	slr6056	-0.275848	-0.105309	-0.254007	-0.254155	-0.228225	-0.248795	0.470996	0.525012	0.264856	0.231582	0.154733	0.234137	-0.116364	-0.231452	-0.23042	-0.279882	-0.0190641	-0.409644	0.0236842	0.58988	0.25246	0.0960768	0.244705	0.429209	probable transcriptiol regulator	Regulatory functions
sll0690	sll0690	0.538864	0.2083	0.281335	0.347678	-0.0321367	-0.00114242	0.504266	0.16634	0.054424	0.333726	0.33366	0.0610576	0.0809031	-0.0211802	0.0736905	0.0336933	-0.0548676	0.0753105	0.0174023	-0.0417378	-0.346106	-0.267837	-0.141577	0.0151293	probable transcription regulator	Regulatory functions
slr1234	slr1234	-0.568283	-0.463358	-0.779057	-0.772288	-0.377371	-0.670705	0.828732	0.648667	0.406239	-0.0552547	0.0432434	-0.0340511	-0.317171	-0.276374	-0.376912	-0.277693	-0.254639	-0.246517	0.22043	0.519095	0.185968	0.0148065	0.0786858	0.164943	protein kise C inhibitor	Regulatory functions
pphA	sll1771	-0.142607	-0.328764	-0.580749	-0.659698	-0.697298	-0.503843	0.985662	0.855703	0.341901	0.40594	0.198689	0.226611	-0.0311926	-0.370638	-0.882931	-0.912404	-1.07695	-1.10704	0.509643	0.695077	0.128714	-0.00474253	0.314119	0.277695	protein serin-threonin phosphatase	Regulatory functions
slr6110	slr6110	-0.471144	0.213039	0.562709	0.598669	0.330031	0.789586	-1.79463	-0.760811	-0.888904	-0.48085	-0.657143	-0.55816	-0.200669	0.0141218	0.567886	0.603067	0.216314	0.717924	-0.580929	-0.95823	-0.756514	-0.525879	-0.461126	-0.612345	putative siglling protein	Regulatory functions
slr0418	slr0418	-0.133614	-0.0501852	-0.0628752	-0.00158836	-0.315167	-0.186764	1.03268	0.324226	0.0228672	-0.00120259	0.0180978	-0.0579461	-0.323207	-0.38838	-0.389655	-0.196053	0.0862571	-0.17087	0.399041	0.668221	0.142538	0.0159695	0.220484	0.0331107	putative transcripton factor DevT homolog	Regulatory functions
spkD	sll0776	1.09126	0.676861	0.355769	0.0899264	0.492472	0.254806	-1.14488	-0.708401	-0.573977	-0.00653258	-0.316431	0.715434	1.03299	0.444511	0.70148	0.529375	0.635806	0.404885	-1.12825	-0.765827	-0.298898	0.00265834	-0.0332497	0.18881	serine/threonine kise	Regulatory functions
slr1697	slr1697	0.298696	0.387356	0.461137	0.525944	0.511264	0.568521	0.0355816	-0.12891	0.188122	0.170038	-0.0707399	0.149626	0.295429	0.204286	0.449366	0.720063	0.136402	0.616175	0.248396	-0.00643615	0.0336474	0.00828797	0.0254379	0.0447776	serine/threonine kise	Regulatory functions
slr0599	slr0599	0.108441	-0.0682538	0.145882	0.256099	0.222075	0.329821	0.185817	0.371862	0.176893	-0.111321	-0.131552	-0.260591	0.231823	0.191271	0.46064	0.448705	0.450133	0.725467	0.109732	0.254267	0.428883	0.139878	0.0850885	-0.0170147	serine/threonine kise	Regulatory functions
slr1225	slr1225	0.0964525	0.276643	0.507671	0.651016	0.743807	0.979774	-0.0234016	-0.44754	-0.00232835	-0.0830178	0.124577	0.0847101	0.352816	0.498771	0.82827	0.893615	0.749691	0.996021	-0.0504722	-0.211101	-0.217177	-0.227308	-0.0561822	-0.191113	serine/threonine kise	Regulatory functions
slr1443	slr1443	-0.215453	-0.256465	-0.300365	-0.311862	-0.0783189	-0.171602	0.251231	0.589921	0.385126	0.276113	0.296631	0.251426	-0.209662	-0.064239	-0.230515	-0.250649	-0.154115	-0.181011	0.488456	0.467519	0.385847	0.0614549	0.144115	0.190812	serine/threonine kise	Regulatory functions
slr0152	slr0152	0.0878379	0.204486	0.151079	0.232248	0.180538	0.432807	0.301262	0.210063	0.0149963	-0.020423	-0.0617117	0.0510697	-0.015977	-0.00441588	0.137009	0.0523084	0.213328	0.320174	0.361742	0.0170506	-0.138236	-0.0215593	-0.117762	0.0224638	serine/threonine protein kise	Regulatory functions
pppA	sll1387	0.438459	0.720948	0.927115	1.04296	0.989678	0.995637	-0.410622	-0.0393011	-0.00695904	0.212197	0.095401	0.10769	0.271164	0.670316	0.97911	1.20517	0.933902	1.15737	-0.127834	-0.263784	0.0341632	0.0105964	0.102141	-0.0443997	serine/threonine protein phosphatase PppA	Regulatory functions
slr1416	slr1416	0.0656746	-0.000910829	0.0774843	0.0181491	-0.0578062	-0.0251431	0.690955	0.417682	0.215749	0.0555299	0.0419757	-0.007026	0.00643977	0.0194959	-0.24154	-0.0250636	0.0242525	-0.13156	0.301779	0.374176	0.0847063	0.0437263	0.0243101	0.267388	similar to MorR protein	Regulatory functions
slr1212	slr1212	-0.13691	0.11651	-0.0127975	0.040031	0.630304	0.482848	-0.353953	-0.269024	-0.23001	-0.22557	-0.400853	-0.197018	-0.123431	0.318096	0.170057	0.100291	0.427942	0.252476	-0.398942	-0.447285	-0.348585	-0.382981	-0.170256	-0.326498	similar to two-component sensor histidine kise	Regulatory functions
sll2014	sll2014	-0.618284	-0.646131	-0.372983	-0.46439	-0.492233	-0.521089	0.743083	1.06785	0.469097	-0.160665	0.173425	-0.218655	-0.566399	-0.374856	-0.493771	-0.386866	-0.62525	-0.74469	0.285964	1.21567	0.311332	-0.0706355	0.0185051	-0.203068	sugar fermentation stimulation protein	Regulatory functions
slr0701	slr0701	1.27028	0.672633	0.539638	0.704384	0.49654	0.756976	-1.45484	-0.930433	-0.741702	0.0126663	-0.182847	0.162852	1.5776	1.21396	1.30851	1.18117	0.825813	0.887004	-0.877391	-0.999798	-0.219924	-0.0119561	0.181432	-0.019002	transcriptiol regulator	Regulatory functions
sll1408	sll1408	0.122428	0.239797	0.0222572	-0.0380758	0.162642	0.0558636	0.359988	-0.0707943	0.0071085	0.0603538	0.360608	0.222107	-0.0786055	0.0852852	0.120744	0.143635	0.0489507	-0.182016	0.0948931	0.0320387	0.0822496	-0.0106093	-0.0538604	0.10184	transcriptiol regulator	Regulatory functions
slr1245	slr1245	0.289588	0.117206	0.250519	0.0651544	0.161643	0.211111	0.145161	0.13433	0.121972	0.0939354	0.148673	0.105015	0.0637798	0.1597	0.256306	0.186878	0.24151	0.302237	0.224053	0.175423	0.0689558	0.0923389	0.197617	0.0124168	transcriptiol regulator	Regulatory functions
sll1286	sll1286	0.707055	-0.469597	-1.19048	-1.45077	-1.64095	-1.79333	-0.185915	0.39818	0.271878	0.889359	0.496895	0.894469	0.72718	-0.470622	-1.21626	-1.65349	-1.75853	-1.92082	-0.38676	-0.0760271	0.339861	0.628563	0.821597	0.838647	transcriptiol regulator	Regulatory functions
sll0782	sll0782	0.247938	0.0944379	0.192283	0.339623	0.388854	0.222519	0.264577	0.0187497	-0.151861	-0.0351934	0.0624779	0.00407143	-0.0901875	0.341825	-0.0523449	0.277012	0.0683389	0.109339	-0.132216	0.0104888	-0.251246	-0.334737	0.0413441	-0.152602	transcriptiol regulator	Regulatory functions
slr1489	slr1489	0.121146	0.0972616	0.178954	0.257647	0.296441	0.0659385	0.183693	-0.0922798	-0.137391	-0.00501446	-0.0924709	0.045409	0.12176	0.187912	0.188276	0.0909251	0.0880296	0.0470972	-0.0814499	-0.00365079	-0.16056	-0.153124	0.00433904	-0.0519559	transcriptiol regulator	Regulatory functions
slr0240	slr0240	0.481546	0.264497	0.150877	0.220629	0.247555	0.165574	0.210429	0.137519	0.151425	0.357361	0.13725	0.302489	0.537143	0.467339	0.35093	0.233129	0.238898	0.308438	-0.110229	-0.00731035	0.307147	0.277345	0.215382	0.29638	transcriptiol regulator	Regulatory functions
sll1957	sll1957	0.243371	0.323713	0.258364	0.307826	0.332134	0.0372271	0.0380884	0.0253658	0.17949	-0.0734264	-0.0936207	-0.045938	-0.137364	0.00844902	0.0497949	0.0556487	0.204969	0.0854408	0.187145	-0.0387861	0.0349288	-0.0572995	-0.214113	-0.00457796	transcriptiol regulator	Regulatory functions
sll1205	sll1205	0.0909637	0.0568493	-0.242675	0.0916538	0.209107	0.0569549	0.198536	-0.264992	-0.199547	-0.122615	-0.226612	-0.125858	-0.0607904	-0.0923729	-0.0450699	-0.023816	-0.00953675	0.0928479	-0.182951	-0.0818192	-0.356366	-0.239471	-0.285782	-0.213362	transcriptiol regulator	Regulatory functions
slr0741	slr0741	0.0621604	0.15687	0.273256	0.192815	0.322023	0.390402	0.132842	0.0621083	0.112587	-0.00086049	-0.0123983	0.0488758	-0.0650746	0.174738	0.298714	0.296134	0.413068	0.496262	0.7097	-0.108457	-0.0421011	0.0241125	-0.0507428	0.102808	transcriptiol regulator	Regulatory functions
sll1392	sll1392	0.0600965	-0.171683	-0.0278973	-0.0937804	0.126299	0.140375	-0.0340798	-0.529385	-0.333126	-0.42785	0.186922	-0.152558	-0.062684	-0.163725	0.237272	0.318902	-0.154874	-0.000414121	-0.564167	-0.794469	-0.264501	-0.206161	-0.700699	0.0579616	transcriptiol regulator	Regulatory functions
ssl0564	ssl0564	-0.0553913	-0.0170547	-0.101103	-0.221864	-0.398318	-0.433825	0.270076	0.449541	0.539752	0.706912	0.289801	0.448683	-0.190161	-0.574908	-0.73102	-0.651312	-0.571756	-0.689125	0.576058	0.655063	0.120068	0.312731	0.609442	0.405553	transcriptiol regulator	Regulatory functions
sll1872	sll1872	-0.0828791	0.0971545	0.158987	0.219882	0.437215	0.144627	-0.0518891	-0.238061	-0.0430595	-0.230859	0.105451	-0.109284	-0.109747	0.252795	0.0186789	0.216558	0.547368	0.141347	0.123991	-0.0940597	-0.012158	-0.124387	-0.271072	-0.210716	transcriptiol regulator	Regulatory functions
slr0895	slr0895	0.0372008	-0.462122	-0.452617	-0.570823	-0.393153	-0.369433	0.0572432	0.429653	0.247914	0.176971	0.383789	0.0920762	-0.153166	-0.393536	-0.220139	-0.381172	-0.17827	-0.497989	-0.0564806	-0.079124	0.396037	0.457584	0.0674322	0.135243	transcriptiol regulator	Regulatory functions
sll0594	sll0594	-0.0217426	0.00287541	-0.14779	-0.165237	0.064495	-0.0446266	0.336179	-0.286301	-0.253539	-0.331376	-0.324067	-0.124586	0.069044	0.0343541	0.0260892	0.100141	0.116985	0.0111435	-0.0799876	-0.271771	-0.0413447	6.4574e-05	-0.215887	-0.0558402	transcriptiol regulator	Regulatory functions
slr1871	slr1871	-0.304653	-0.411035	-0.361651	-0.0586108	-0.323439	-0.279208	0.311506	0.346353	0.0320429	-0.0139675	-0.133853	-0.127378	-0.322411	-0.186471	-0.480636	-0.512805	-0.118372	-0.192651	0.262567	0.476214	0.287287	0.0883728	-0.0842605	0.0325615	transcriptiol regulator	Regulatory functions
sll5035	sll5035	1.18279	1.13449	1.08193	0.611317	0.376821	0.63165	-0.916316	-0.817337	-0.624378	-0.141906	-0.320059	-0.0782908	1.79863	1.05092	0.952144	0.826957	0.450133	0.541883	-1.02329	-0.578095	-0.816628	-0.536287	-0.151981	-0.241636	transcriptiol regulatory protein ArsR family	Regulatory functions
sll5086	sll5086	-0.0218052	0.00618864	-0.131626	-0.250138	0.019041	0.037456	-0.058159	0.0501773	0.0974708	-0.0402819	-0.0139066	-0.0582987	0.13701	0.218975	-0.0518881	-0.289527	-0.159952	-0.208286	-0.160834	0.209174	0.286403	0.0782947	-0.0381991	0.0130861	transcriptiol regulatory protein GntR family	Regulatory functions
slr8026	slr8026	0.334332	0.365541	0.245192	0.139724	0.511692	0.174974	-0.991693	-0.542415	0.214965	-0.155342	0.369825	0.236875	0.31842	0.271003	0.655155	0.508207	0.362091	0.617337	-0.662624	-0.649657	-0.0505672	0.11767	-0.162434	-0.219833	transcriptiol regulatory protein MarR family	Regulatory functions
nusG	sll1742	-1.11244	-0.954817	-1.0614	-0.901366	-1.2167	-1.09083	1.75664	0.632478	-0.225586	-0.416938	-0.712334	-0.629589	-1.14765	-1.26692	-1.57994	-1.44809	-1.72599	-1.57298	0.416834	1.71535	-0.400632	-0.625806	0.0117358	-0.207274	transcription antitermition protein NusG	Regulatory functions
slr0527	slr0527	-0.274488	-0.433157	-0.419802	-0.509035	-0.412426	-0.693011	0.879741	0.272092	-0.0452275	0.207289	-0.231461	0.411445	-0.0992092	0.0120835	-0.698453	-0.610745	-0.198755	-0.701276	0.517422	0.405415	-0.132283	-0.0705942	0.183629	0.481664	transcription regulator ExsB homolog	Regulatory functions
slr1738	slr1738	-0.15088	0.0955382	0.152578	0.428395	0.629282	0.804971	-0.879671	-0.77664	-0.343172	0.114384	-0.0439717	-0.076296	-0.117206	0.201377	0.658723	1.15467	1.08304	1.39162	-0.597641	-0.456472	0.124869	0.660555	0.590119	0.505102	transcription regulator Fur family	Regulatory functions
sll5060	sll5060	0.205943	0.352758	0.370165	0.207785	0.331098	0.267701	0.138918	0.101252	0.139305	0.302901	0.25916	0.114366	0.0354476	0.055001	-0.023137	0.411343	0.0435446	0.238153	-0.13722	-0.0538097	-0.118913	0.00280365	-0.0979173	-0.0175241	two-component hybrid sensor & regulator	Regulatory functions
hik23	slr1324	1.00246	0.454515	0.0652753	-0.12977	-0.346408	-0.435514	-0.646639	-0.272052	-0.204007	0.642268	0.332679	0.666119	0.894591	0.604451	0.194408	-0.00456364	-0.26533	-0.265305	-0.33761	-0.602047	-0.0954109	0.33914	0.589812	0.641133	two-component hybrid sensor and regulator	Regulatory functions
hik28	sll0474	0.328149	0.406795	0.218557	0.504856	0.267611	0.328266	-0.00369281	-0.0739647	-0.0558673	-0.218847	-0.190784	-0.190893	0.162687	0.204373	0.280652	0.206535	0.0380899	0.120501	-0.0582167	-0.0233733	-0.41552	-0.345123	-0.211257	-0.144725	two-component hybrid sensor and regulator	Regulatory functions
hik22	slr2104	0.752113	0.67248	0.933534	1.09789	0.911759	1.30479	-0.502118	-0.499671	-0.208149	0.165691	0.129991	0.0934371	0.437823	0.81898	0.98952	0.973761	0.965179	1.20992	-0.713892	-0.484138	-0.355651	-0.103872	0.0585438	-0.184787	two-component hybrid sensor and regulator	Regulatory functions
hik43	slr0322	0.867402	0.555493	0.24502	0.208122	0.0605872	-0.088374	-0.21922	-0.0454773	0.0822726	0.675142	0.221569	0.594499	0.710975	0.533859	0.161117	0.0738737	-0.169182	-0.149094	0.0794047	-0.389551	0.00728146	0.186453	0.637211	0.449319	two-component hybrid sensor and regulator	Regulatory functions
hik21	slr2098	0.74988	0.71881	0.930284	1.03322	0.67131	0.908473	-0.890844	-0.376158	-0.220946	0.340345	0.0210412	0.353107	0.331457	0.261062	0.473703	0.80494	0.446823	0.793044	-0.43474	-0.670608	-0.261395	-0.0457572	-0.226139	0.0651933	two-component hybrid sensor and regulator	Regulatory functions
hik38	slr1400	0.551972	0.494233	0.366855	0.653941	0.566058	0.616198	0.194531	0.20983	0.035696	0.244662	0.237644	0.0543497	0.140608	0.363627	0.220184	0.383478	-0.0535183	0.386128	-0.369947	0.0449061	-0.108363	0.0184362	-0.032082	-0.113043	two-component hybrid sensor and regulator	Regulatory functions
hik4	sll1228	0.550528	0.605217	0.431799	0.424914	0.0281756	0.0863177	0.228234	0.0448163	0.0925779	0.220974	0.0243548	0.414054	0.298787	0.340137	0.143323	0.220061	0.234817	0.256587	0.305342	0.0828617	0.0794444	0.0331997	0.368677	0.0424528	two-component hybrid sensor and regulator	Regulatory functions
hik25	slr0222	0.538918	0.607755	0.414575	0.447631	0.340537	0.545498	-0.523037	-0.0520213	-0.156131	0.375225	0.304079	0.555864	0.346517	0.366954	0.28415	0.364044	0.155779	0.361148	-0.0784061	-0.319591	-0.0136088	0.118989	0.35912	0.480178	two-component hybrid sensor and regulator	Regulatory functions
hik19	sll1905	0.677358	0.345982	0.321338	0.219099	0.229362	0.20712	-1.06112	-0.347415	0.0657288	0.5688	0.517398	0.50224	0.521825	0.418734	0.444271	0.344522	0.157621	0.149998	-0.167046	-0.624597	0.0739178	0.356576	0.344607	0.229143	two-component hybrid sensor and regulator	Regulatory functions
hik41	sll1229	0.11998	0.160931	0.0909076	0.0302972	0.0197975	0.0341034	0.160354	0.243532	0.15265	0.458299	0.188709	0.345064	-0.0362733	0.136447	-0.0324668	0.0727116	0.060232	-0.0479808	0.423973	0.220267	-0.0714501	-0.0844395	0.214192	0.383949	two-component hybrid sensor and regulator	Regulatory functions
hik12	sll1672	0.00316759	-0.104911	-0.190075	-0.371049	-0.161673	-0.371779	0.141734	-0.0494199	0.362986	0.503555	0.223555	0.349459	-0.0282706	-0.0824182	-0.210968	-0.299889	-0.261163	-0.353541	0.600184	-0.346565	0.147518	0.150558	0.183827	0.360345	two-component hybrid sensor and regulator	Regulatory functions
hik40	slr2099	-0.00226477	0.185697	0.305727	0.249101	0.492205	0.453545	-0.313246	-0.782702	-0.232924	-0.557593	-0.192803	-0.293373	-0.23425	0.273657	0.308784	0.154955	0.371368	0.346821	-0.535758	-0.647697	-0.51265	-0.599103	-0.562768	-0.459081	two-component hybrid sensor and regulator	Regulatory functions
hik42	sll1555	-0.0309668	-0.195862	-0.110904	-0.0381767	-0.0546547	0.00884802	0.569845	0.348126	0.172891	-0.131101	-0.218044	-0.190788	-0.282333	-0.33769	-0.170522	-0.193448	-0.292925	-0.123057	0.191238	0.416059	-0.0861919	-0.27949	-0.153598	-0.0856281	two-component hybrid sensor and regulator	Regulatory functions
hik14	slr1759	0.1308	0.259116	0.336858	0.350234	0.749532	0.560076	-0.357059	-0.582075	-0.314585	-0.176906	-0.213313	-0.0155263	0.264805	0.458113	0.887258	0.748366	0.689905	0.82657	-0.414215	-0.514036	-0.150598	-0.168511	-0.249931	-0.291487	two-component hybrid sensor and regulator	Regulatory functions
slr6001	slr6001	-0.197466	-0.0443988	0.00914632	0.131633	-0.0878033	-0.0297326	0.485519	-0.207151	0.208547	0.230655	0.0571032	0.308374	-0.56189	-0.21253	0.034127	-0.0882467	0.123829	0.0264692	0.07304	-0.0401777	-0.137879	-0.248712	-0.121262	-0.156805	two-component hybrid sensor and regulator	Regulatory functions
hik39	sll1296	-0.260077	-0.266585	-0.425138	-0.0629481	-0.171342	-0.300671	0.0101706	-0.00227872	-0.0405589	-0.124458	0.00895938	-0.0428402	-0.621007	-0.313988	-0.465589	-0.434557	0.110542	-0.275737	1.29164	0.0679417	-0.00694767	0.0881154	-0.190921	0.14569	two-component hybrid sensor and regulator	Regulatory functions
slr6040	slr6040	0.970279	0.995976	1.18784	1.60175	1.43955	1.68155	-0.99684	-0.13748	-0.183149	0.257789	0.00675303	-0.0804252	0.362904	0.749824	1.1986	1.56251	0.841814	1.57409	-1.23144	-0.595565	-0.154199	-0.444394	-0.268627	-0.650955	two-component response regulator	Regulatory functions
sll5059	sll5059	-0.391952	-0.157765	0.169813	0.223411	0.216137	0.4445	-0.311822	-0.78598	-0.603489	-0.803456	-0.668941	-0.793793	-0.296435	-0.0739586	0.313142	0.27795	0.108948	0.328047	-1.11219	-0.715514	-0.808073	-0.707145	-0.671972	-0.872944	two-component response regulator	Regulatory functions
hik34	slr1285	1.58793	0.666948	0.320234	0.701921	0.679668	0.748033	-1.17529	-1.00854	-0.633151	-0.0653145	-0.806516	0.115604	1.52812	0.660323	0.83096	0.898583	0.801219	1.10496	-0.496116	-0.826615	-0.766427	-0.240594	0.176197	0.486464	two-component sensor histidine kise	Regulatory functions
hik9	slr0210	0.510625	0.392662	0.323358	0.312898	0.444549	0.24824	-0.000701818	-0.0776015	0.089835	0.433864	0.239546	0.40067	0.355195	0.46668	0.306085	0.406995	0.219737	0.276188	-0.221723	-0.023442	0.0437015	-0.016455	0.270521	0.246101	two-component sensor histidine kise	Regulatory functions
hik15	sll1353	0.341571	-0.0750706	-0.196543	-0.229343	-0.239166	-0.331157	0.000307987	-0.00973926	0.148501	0.294375	0.397841	0.541358	0.309968	0.180469	-0.178097	-0.232644	0.0311765	-0.61872	0.182338	-0.0829221	0.168509	0.290124	-0.134277	0.47578	two-component sensor histidine kise	Regulatory functions
hik36	slr0073	0.781646	0.387233	-0.183536	-0.39735	-0.729811	-0.937832	-0.304113	-0.0271159	-0.0441626	0.93059	0.379307	0.965178	0.746406	0.509343	-0.0798804	-0.336085	-0.673444	-0.893299	-0.357279	-0.0196189	-0.027782	0.394283	0.758063	0.837725	two-component sensor histidine kise	Regulatory functions
hik29	slr0311	0.285517	0.0267962	0.186538	0.244618	0.126407	0.267919	0.169387	0.165424	0.202145	0.392789	0.224386	0.299851	0.131742	0.109772	0.0161166	0.00500414	0.0809189	0.0187243	0.0948495	0.0280361	0.0876829	-0.100847	0.0759833	0.0128635	two-component sensor histidine kise	Regulatory functions
hik10	slr0533	0.345614	0.440351	0.329247	0.575728	0.278378	0.472772	-0.306219	0.0902218	-0.117755	-0.0340441	0.0913715	-0.184522	0.142851	0.10675	0.322254	0.457798	0.49408	0.68132	0.172249	0.0133734	-0.0110284	0.0289654	-0.130467	-0.0814509	two-component sensor histidine kise	Regulatory functions
hik11	slr1414	0.461079	0.0858684	-0.0933878	-0.209691	-0.343829	-0.130503	0.0656857	0.165482	0.0510431	0.286671	-0.00855619	0.438696	0.460994	0.108576	-0.101637	-0.0375671	-0.192295	-0.0783978	0.174353	0.276771	0.0512713	0.11241	0.309972	0.392136	two-component sensor histidine kise	Regulatory functions
hik31	sll0790	0.261597	0.574734	0.811293	1.33248	1.37856	1.41084	0.148702	0.0164652	-0.344886	-0.264786	-0.554517	-0.449354	-0.263747	0.065934	0.470892	0.978465	0.123997	1.05591	-0.440555	0.0461535	-0.521585	-0.68013	-0.0661835	-0.569231	two-component sensor histidine kise	Regulatory functions
sll1334	sll1334	0.559976	0.803962	0.981298	1.16224	1.0871	1.10324	-0.514796	-0.000591929	0.229961	0.5624	0.231798	0.272135	0.10173	0.315771	0.371949	0.712962	0.464996	0.551417	-0.418932	-0.367572	-0.049332	-0.121965	0.0406083	-0.134356	two-component sensor histidine kise	Regulatory functions
slr6041	slr6041	0.369825	0.677954	1.14809	1.83682	1.78254	2.03355	-0.611832	-0.108555	-0.591633	-0.612786	-0.458316	-0.755787	-0.253986	0.169206	0.9768	1.47152	1.12338	1.66139	-0.446301	-0.451953	-0.255145	-0.430808	-0.496645	-0.842919	two-component sensor histidine kise	Regulatory functions
hik2	slr1147	0.318503	0.408687	0.577777	0.706034	0.452645	0.751609	0.593457	-0.288526	-0.332436	-0.0553913	-0.29533	0.0106897	0.318475	0.435117	0.825065	0.784315	0.463101	0.906859	-0.0821725	0.175226	-0.338873	-0.322088	-0.254442	-0.182845	two-component sensor histidine kise	Regulatory functions
hik16	slr1805	0.488374	0.47504	0.959486	1.4082	1.08093	1.48893	-1.89301	-1.03187	-0.944454	-0.793656	-0.946112	-1.02365	0.34494	0.565879	1.4854	1.67886	1.13219	1.75222	-1.61283	-1.02501	-0.511215	-0.50279	-0.494416	-0.899911	two-component sensor histidine kise	Regulatory functions
hik20	sll1590	0.186333	0.144295	0.251448	0.197713	0.265496	0.0556827	0.0696362	-0.0564269	0.208662	0.563114	0.174485	0.362998	0.233446	0.247203	0.315399	0.220254	0.0592175	0.0932329	0.242117	-0.195547	0.133094	0.0745212	0.208487	0.375443	two-component sensor histidine kise	Regulatory functions
hik5	sll1888	0.324396	0.488236	0.746603	0.843036	0.717096	0.745416	0.482225	0.428818	0.261952	0.519655	0.167201	0.128785	0.105775	0.0894997	0.150368	0.607316	0.184168	0.370526	0.184058	0.0814303	-0.111264	-0.0150586	0.207543	0.26481	two-component sensor histidine kise	Regulatory functions
hik37	sll0094	0.293742	0.359308	0.959291	1.42185	1.08376	1.81632	-1.37245	-0.623328	-0.289142	-0.0254672	0.163299	-0.19581	-0.0938304	0.243499	0.963144	1.15799	0.905738	1.78352	-0.71877	-0.884606	-0.155013	-0.0698995	-0.275409	-0.498551	two-component sensor histidine kise	Regulatory functions
hik13	sll1003	-0.0173667	0.160142	0.228283	0.426161	0.372089	0.567302	0.0591685	-0.500397	-0.178299	-0.493997	-0.448123	-0.298406	0.139279	0.223793	0.437396	0.413333	0.575763	0.54211	-0.406355	-0.492114	-0.229577	-0.339649	-0.325404	-0.455281	two-component sensor histidine kise	Regulatory functions
hik27	slr0640	-0.0321526	-0.0132454	-0.14311	0.10841	0.0798469	-0.0318341	0.498327	-0.504983	-0.214456	-0.425143	-0.33679	-0.137704	-0.178427	0.00886579	0.075959	-0.0373023	0.189321	0.275854	0.234621	-0.307515	-0.186108	-0.137717	-0.453502	-0.134265	two-component sensor histidine kise	Regulatory functions
hik26	slr0484	-0.984512	-0.642342	-0.603104	-0.519485	-0.329127	-0.568527	1.14713	1.09181	0.447829	-0.166135	0.0724879	-0.324617	-0.839351	-0.617396	-0.757761	-0.7776	-0.470503	-0.767841	0.639745	1.06938	0.487038	-0.141659	-0.0171778	-0.21138	two-component sensor histidine kise	Regulatory functions
hik8, sasA	sll0750	0.175032	0.180853	-0.0363971	0.216566	0.257457	0.219486	0.692936	0.432582	0.197411	-0.110506	-0.0360751	-0.352741	-0.123526	0.10031	0.128323	0.0862054	0.0313958	0.150209	0.307366	0.384487	0.146032	-0.10499	-0.179837	-0.0694134	two-component sensor histidine kise, KaiC-interacting protein, involved in circadian rhythm	Regulatory functions
plpA, hik3	sll1124	0.224876	0.62354	0.3797	0.594961	0.263693	0.548691	-0.0319204	-0.104795	-0.135957	-0.0613627	-0.292568	-0.023423	-0.0323459	-0.0514906	0.219118	0.355364	0.386422	0.389725	0.0119517	-0.0723969	-0.0902816	-0.0482279	0.00741937	0.0899485	two-component sensor histidine kise, phytochrome-like protein	Regulatory functions
hik6	sll1871	0.593294	0.606401	0.547824	0.721132	0.85152	0.833401	-0.201684	-0.502378	-0.313267	-0.17114	-0.0940726	-0.177034	0.547537	0.63971	0.849522	0.817297	0.856897	1.05091	-0.164039	-0.343702	-0.307101	-0.223251	-0.0954075	-0.215787	two-component system sensory histidine kise	Regulatory functions
ziaR	sll0792	-0.231628	-0.070108	-0.283901	-0.318691	-0.32228	-0.498457	-0.67661	-0.373629	0.500765	0.565163	0.779836	0.149854	-0.361889	-0.472166	-0.691475	-0.625525	-0.605457	-0.733519	-0.175986	0.112801	1.02553	1.06688	0.686006	0.707191	Zinc-responsive repressor ZiaR	Regulatory functions

## Sheet: Others
Gene Name	Systematic Name	D1-1	D3-1	D5-1	D7-1	D9-1	D11-1	L1-1	L3-1	L5-1	L71	L9-1	L11-1	D1-2	D3-2	D5-2	D7-2	D9-2	D11-2	L1-2	L3-2	L5-2	L7-2	L9-2	L11-2	Function	Subsystem	Specific subsystem
bioF	slr0917	-0.197113	-0.181676	-0.0336902	0.00636634	0.0276473	0.0147635	0.576183	0.0741228	-0.0523602	0.0111001	-0.18647	-0.221782	-0.0100825	-0.0531991	0.0539783	-0.184242	0.0640863	-0.00860814	-0.13813	0.308491	0.0395894	-0.00311177	0.0338231	-0.0429412	7-keto-8-aminopelargonic acid synthetase	Biosynthesis of cofactors, prosthetic groups, and carriers	Biotin
slr0523	slr0523	-0.412568	0.10104	0.562166	0.536132	0.263128	0.752224	-1.45494	-0.993744	-0.901617	-0.564919	-0.740292	-0.596128	-0.299255	-0.0145225	0.560377	0.535532	0.135729	0.692069	-0.601896	-1.14653	-0.858248	-0.700536	-0.506105	-0.771892	similar to dethiobiotin synthetase	Biosynthesis of cofactors, prosthetic groups, and carriers	Biotin
bioB	slr1364	-1.08098	-0.966268	-1.04412	-0.981654	-1.17058	-1.13868	1.22927	1.11969	0.641332	0.146958	-0.134475	-0.150491	-0.964241	-1.34257	-1.58796	-1.2581	-1.53173	-1.42008	0.819504	1.05866	0.545076	0.177684	0.40814	0.399315	biotin synthetase	Biosynthesis of cofactors, prosthetic groups, and carriers	Biotin
pds, crtD, crtP	slr1254	0.872037	1.23299	0.997313	0.688783	0.829265	0.918228	-0.240803	-0.270195	-0.200856	-0.0468963	-0.069995	0.686154	0.877492	0.865596	0.868918	1.06906	0.783379	0.764099	-0.124891	-0.386443	-0.130952	-0.0531238	0.593322	0.147469	phytoene dehydrogenase (phytoene desaturase)	Biosynthesis of cofactors, prosthetic groups, and carriers	Carotenoid
slr1293	slr1293	0.0684635	0.386575	0.0781275	-0.0913784	-0.271567	0.0206478	0.00813655	0.153572	-0.124209	-0.024055	0.0270416	0.559943	-0.0964336	0.00930925	0.0408943	0.22025	0.0182986	0.124325	-0.149188	-0.137419	0.0400291	0.287129	0.406657	0.106059	similar to phytoene dehydrogenase	Biosynthesis of cofactors, prosthetic groups, and carriers	Carotenoid
crtQ-2	slr0940	-0.14295	0.200502	0.0956088	0.214627	-0.0803638	0.143836	0.743121	0.208933	0.0713411	-0.024624	-0.356547	-0.348428	-0.0837645	-0.086913	-0.000940757	0.135824	0.136927	0.163452	0.568247	0.140144	0.103703	-0.121143	-0.347192	-0.167161	zeta-carotene desaturase	Biosynthesis of cofactors, prosthetic groups, and carriers	Carotenoid
pys, crtB	slr1255	-0.241494	-0.0794639	0.0193126	0.200902	0.068326	0.084372	1.13355	0.582781	0.0410225	-0.327471	-0.53194	-0.695978	-0.46801	-0.183341	-0.147774	0.0245305	0.10726	0.00391408	0.647233	0.789067	-0.0613325	-0.434071	-0.325993	-0.424728	phytoene synthase	Biosynthesis of cofactors, prosthetic groups, and carriers	Carotenoid
slr1125	slr1125	-0.39205	0.0423411	-0.0998462	0.100097	-0.0191202	-0.149166	0.876734	0.0671797	-0.017429	-0.276576	-0.221855	-0.286085	-0.394237	-0.322328	-0.394564	-0.238559	0.0175798	-0.126184	0.397139	0.285749	0.0342507	-0.296167	-0.391022	-0.159178	probable glucosyl transferase	Biosynthesis of cofactors, prosthetic groups, and carriers	Carotenoid
sll0254	sll0254	-0.453713	-1.27493	-1.42515	-1.19651	-1.35464	-1.41767	-0.989175	0.183812	1.03446	1.15712	0.522844	0.467078	-0.738271	-1.37867	-1.61126	-1.61058	-0.808181	-1.63274	-0.856287	-0.0476806	1.38888	1.45549	0.713491	0.174359	probable phytoene dehydrogenase Rieske iron-sulfur component	Biosynthesis of cofactors, prosthetic groups, and carriers	Carotenoid
crtE	slr0739	-0.846409	-0.949027	-0.983969	-0.980761	-1.18725	-1.24523	1.38616	0.871107	0.438866	0.201189	-0.24898	0.05773	-0.691657	-1.09824	-1.39759	-1.36611	-1.28104	-1.45478	0.475362	1.21	0.370176	0.112867	0.491992	0.365778	geranylgeranyl pyrophosphate synthase	Biosynthesis of cofactors, prosthetic groups, and carriers	Carotenoid
crtO	slr0088	-0.605061	-0.725693	-0.546262	-0.248431	-0.742365	-0.593653	0.559408	0.416171	0.0803513	-0.438363	-0.393271	-0.649986	-0.646168	-0.798748	-0.501269	-0.672713	-0.183323	-0.354673	0.221744	0.575588	-0.0407273	-0.205264	-0.258842	-0.171359	beta-carotene ketolase	Biosynthesis of cofactors, prosthetic groups, and carriers	Carotenoid
crtR	sll1468	-0.865844	-0.922461	-0.981937	-0.861009	-0.677846	-0.999709	1.24072	0.872245	0.518608	-0.322095	-0.490609	-0.524574	-0.742985	-0.819846	-1.06184	-1.12426	-0.652801	-1.21094	0.760424	0.823468	0.379313	-0.187151	0.202834	0.110444	beta-carotene hydroxylase	Biosynthesis of cofactors, prosthetic groups, and carriers	Carotenoid
pxcA, cotA, ycf10	sll1685	0.102579	0.578395	0.366005	-0.160946	0.0530405	0.143654	-0.183129	0.100448	0.0952657	0.00869337	0.2083	0.684091	0.135728	-0.207647	0.172862	0.0801104	0.0840811	0.0018303	0.084236	-0.0210647	-0.0423132	-0.00137981	0.650474	0.331279	protein involved in light-induced Na+-dependent proton extrusion	Biosynthesis of cofactors, prosthetic groups, and carriers	Cobalamin, heme, phycobilin and porphyrin
cobI	slr1879	0.121908	0.0166754	0.231603	0.271585	0.220351	0.294531	0.347606	0.111507	-0.0882982	-0.0350598	-0.0192324	0.0412807	0.0330949	0.0600369	0.225757	0.236808	0.116247	0.16006	0.091595	0.0164542	-0.155737	-0.0160554	0.0239037	-0.0147812	precorrin-2 methyltransferase	Biosynthesis of cofactors, prosthetic groups, and carriers	Cobalamin, heme, phycobilin and porphyrin
cbiE, cbiT, cobL	sll0099	0.180458	0.158022	0.155838	0.374513	0.240948	0.229167	0.12202	-0.136429	-0.0180602	-0.0433228	-0.0253169	0.016129	0.309964	0.0396395	0.0948558	0.229005	0.151317	0.223175	-0.0453057	-0.0230831	-0.183209	0.0470997	-0.0248072	-0.0159191	precorrin-6y C5, 15-methyltransferase (decarboxylating)	Biosynthesis of cofactors, prosthetic groups, and carriers	Cobalamin, heme, phycobilin and porphyrin
cobM	slr0239	0.462946	0.174214	-0.075805	0.0817737	-0.333204	-0.0442476	0.511196	0.0557828	-0.0661984	0.121144	-0.310946	-0.0525222	0.0405469	-0.263539	-0.215327	-0.231511	-0.207491	-0.359713	0.190645	-0.00847993	-0.0565075	0.0798754	-0.1756	0.152313	precorrin-4 C11-methyltransferase	Biosynthesis of cofactors, prosthetic groups, and carriers	Cobalamin, heme, phycobilin and porphyrin
sll5080	sll5080	0.49034	-0.116803	-0.374604	-0.636661	-0.660626	-0.714117	-0.0817543	0.575025	0.478766	0.640129	0.653886	0.628847	0.353805	-0.102466	-0.595204	-0.757178	-0.753648	-0.821149	-0.170725	0.140734	0.688465	0.752726	0.694598	0.636384	non-heme chloroperoxidase	Biosynthesis of cofactors, prosthetic groups, and carriers	Cobalamin, heme, phycobilin and porphyrin
slr1538	slr1538	0.0285051	-0.121796	0.12666	0.129307	0.185083	0.11314	0.483591	0.144626	0.0662811	-0.0277004	-0.0552409	-0.012018	-0.0432781	0.212988	0.0352712	0.0760008	0.101324	0.170127	0.33079	0.0110212	0.0435551	0.169442	-0.0415538	0.202386	cobalamin biosynthesis protein D	Biosynthesis of cofactors, prosthetic groups, and carriers	Cobalamin, heme, phycobilin and porphyrin
corR, coaR	sll0794	0.232391	-0.0113401	-0.188286	-0.204719	-0.269531	-0.508176	0.144592	0.446986	0.263508	0.374446	0.299378	0.477782	0.125164	-0.03787	-0.262745	-0.339739	-0.33036	-0.49647	0.0877136	0.36866	0.338607	0.336419	0.305151	0.450405	cobalt-dependent transcriptional regulator	Biosynthesis of cofactors, prosthetic groups, and carriers	Cobalamin, heme, phycobilin and porphyrin
slr1467	slr1467	0.348999	0.296802	0.192932	0.222539	0.06206	0.0529444	0.540074	0.486388	0.35806	0.227987	0.244769	0.114233	0.212489	-0.0474388	0.00623358	0.0880266	-0.0312461	-0.0784477	0.0677141	0.392874	0.266659	0.189786	0.111517	0.371442	precorrin isomerase	Biosynthesis of cofactors, prosthetic groups, and carriers	Cobalamin, heme, phycobilin and porphyrin
bchE	slr0905	-0.11739	0.175404	0.0790781	0.0847541	0.130347	-0.046314	-0.249653	-0.33279	-0.250204	-0.297986	-0.220848	-0.183803	-0.186164	-0.154516	0.0444242	-0.242658	0.0306972	0.0713782	0.039772	-0.270025	-0.248419	-0.283839	-0.423624	-0.280564	Mg-protoporphyrin IX monomethyl ester oxidative cyclase	Biosynthesis of cofactors, prosthetic groups, and carriers	Cobalamin, heme, phycobilin and porphyrin
cobA/hemD	sll0166	0.154359	0.246774	0.611024	0.844138	0.489893	0.752161	-0.536537	-0.721138	-0.341202	-0.393613	-0.182075	-0.345525	-0.0568955	-0.156005	0.539633	0.732125	0.209256	0.849256	-0.322248	-0.752776	-0.482691	-0.346257	-0.614312	-0.354481	a fusion protein between uroporphyrinogen-III C-methyltransferase (CobA/CorA) and uroporphyrinogen-III synthase (HemD)	Biosynthesis of cofactors, prosthetic groups, and carriers	Cobalamin, heme, phycobilin and porphyrin
hemN	sll1917	0.176797	-0.00860015	-0.0436208	0.144798	0.317111	0.0976462	-0.0801395	-0.304193	-0.0329003	-0.191208	0.078769	0.106327	0.165395	0.521224	0.224401	0.362956	0.456985	0.325639	-0.147335	-0.356163	-0.037404	-0.0171239	-0.184628	-0.000995501	coproporphyrinogen III oxidase, anaerobic (oxygen-independent)	Biosynthesis of cofactors, prosthetic groups, and carriers	Cobalamin, heme, phycobilin and porphyrin
slr0252	slr0252	-0.0575745	0.0875264	0.370629	0.321568	0.417151	0.785139	0.132456	-0.100753	-0.0416548	-0.135898	-0.0695417	-0.0264614	0.306371	0.416785	0.671263	0.714825	0.766032	0.989566	-0.241364	-0.051511	-0.0729362	-0.0417876	-0.0722734	-0.121752	probable precorrin-6x reductase	Biosynthesis of cofactors, prosthetic groups, and carriers	Cobalamin, heme, phycobilin and porphyrin
hemH, scpA	slr0839	0.182332	0.604527	0.884739	1.00231	0.745039	1.02333	-0.849619	-0.561547	-0.566977	-0.205707	-0.272526	-0.34226	0.231342	0.427714	1.09425	1.24964	0.638744	1.20849	-0.595726	-0.624059	-0.387968	-0.367338	-0.246782	-0.524698	ferrochelatase	Biosynthesis of cofactors, prosthetic groups, and carriers	Cobalamin, heme, phycobilin and porphyrin
hemN	sll1876	-0.0642105	-0.389227	-0.30485	-0.281666	-0.349942	-0.294335	0.223959	0.263578	0.0725496	0.15095	-0.0131418	0.176327	-0.108606	-0.135221	-0.313188	-0.18857	-0.152937	-0.183781	0.0811223	1.24687	-0.0849955	0.0700093	0.366888	0.2979	coproporphyrinogen III oxidase, anaerobic (oxygen-independent)	Biosynthesis of cofactors, prosthetic groups, and carriers	Cobalamin, heme, phycobilin and porphyrin
chlD	slr1777	0.0525612	0.217151	0.168853	0.285857	0.566498	0.447964	0.731915	-0.01295	0.0419184	-0.180469	-0.224884	-0.220894	0.0890228	0.47828	0.358091	0.386169	0.7439	0.324835	0.149192	0.0127385	0.0432866	0.0221897	-0.0674026	0.0477705	magnesium protoporphyrin IX chelatase subunit D	Biosynthesis of cofactors, prosthetic groups, and carriers	Cobalamin, heme, phycobilin and porphyrin
cobJ	slr0969	0.0550716	0.07416	0.127076	0.288146	0.513355	0.32124	-0.231801	-0.631725	-0.0170376	-0.225668	0.0422268	0.144951	0.118287	0.325487	0.362206	0.338108	0.507932	0.572303	-0.281004	-0.589735	-0.275577	-0.192453	-0.290159	-0.0704015	precorrin methylase	Biosynthesis of cofactors, prosthetic groups, and carriers	Cobalamin, heme, phycobilin and porphyrin
slr0636	slr0636	-0.063282	-0.0514857	0.0629595	0.105999	0.22237	0.843036	-0.535168	-0.742955	-0.532783	-0.423432	-0.304883	-0.296157	0.165364	0.282925	0.613216	0.672149	0.489067	0.936114	-0.513901	-0.431644	-0.426128	-0.112455	-0.25006	-0.342954	probable cobalamin [5'-phosphate] synthase	Biosynthesis of cofactors, prosthetic groups, and carriers	Cobalamin, heme, phycobilin and porphyrin
hemK	sll1237	-0.0530348	-0.111049	-0.0698226	0.0760676	0.0228574	-0.179639	0.411859	0.393787	0.114954	0.0661729	0.00762388	-0.0664434	-0.141926	-0.58652	-0.214551	-0.223148	-0.0663241	-0.355163	0.102386	0.339125	0.0804246	0.0274377	0.000647307	0.0298314	N(5)-glutamine methyltransferase	Biosynthesis of cofactors, prosthetic groups, and carriers	Cobalamin, heme, phycobilin and porphyrin
chlH	slr1055	-0.123767	-0.322038	-0.410955	-0.284262	-0.377088	-0.549549	0.337202	0.238753	0.39802	0.194422	-0.0738659	0.116834	-0.091383	-0.385865	-0.592889	-0.587872	-0.480915	-0.480811	0.585599	0.059178	0.158445	0.154997	0.339843	0.222171	magnesium protoporphyrin IX chelatase subunit H	Biosynthesis of cofactors, prosthetic groups, and carriers	Cobalamin, heme, phycobilin and porphyrin
sll1890	sll1890	-0.116846	0.455537	0.784042	0.861557	0.686183	1.04289	-1.36276	-0.730892	-0.724457	-0.251011	-0.476683	-0.371501	0.101498	0.277819	0.8102	0.795169	0.47799	0.949741	-0.575495	-1.00012	-0.515691	-0.32222	-0.2087	-0.4153	cobalt-chelatase subunit CobN-like protein	Biosynthesis of cofactors, prosthetic groups, and carriers	Cobalamin, heme, phycobilin and porphyrin
cobQ	slr0618	-0.0636065	-0.129437	0.0393434	0.0390438	0.0733018	-0.0633498	0.256567	-0.365537	-0.0859549	-0.210396	-0.117616	-0.0842924	-0.0309137	0.13686	0.210062	0.286886	0.0488613	0.300451	-0.366355	-0.319343	-0.196831	-0.110586	-0.356663	-0.115933	cobyric acid synthase	Biosynthesis of cofactors, prosthetic groups, and carriers	Cobalamin, heme, phycobilin and porphyrin
cobL	slr1368	-0.0956637	-0.225009	-0.221437	-0.162468	0.104304	-0.138497	0.396012	-0.11091	-0.0190054	-0.186446	-0.0353748	0.0259218	-0.110023	-0.119654	-0.159707	-0.073093	0.100233	0.0871198	0.389177	-0.0616965	-0.159631	-0.016574	-0.296388	0.102401	precorrin decarbocylase	Biosynthesis of cofactors, prosthetic groups, and carriers	Cobalamin, heme, phycobilin and porphyrin
cobW	slr0502	-0.152037	-0.155042	0.0342723	-0.051129	-0.120122	0.171757	-0.0554467	-0.280321	-0.235404	-0.186237	-0.504436	-0.299152	0.0902754	-0.0178868	0.277884	0.347012	0.0654617	0.39168	-0.289966	-0.240068	-0.344044	-0.238674	-0.18128	-0.101652	cobalamin synthesis protein cobW homolog	Biosynthesis of cofactors, prosthetic groups, and carriers	Cobalamin, heme, phycobilin and porphyrin
bvdR	slr1784	-0.0175555	-0.2661	-0.281302	-0.402419	-0.285895	-0.461158	1.02947	0.559078	0.2301	0.0507817	-0.158379	-0.0621771	-0.129799	-0.457422	-0.477899	-0.336308	-0.0622496	-0.517809	0.355853	0.452826	0.0169646	-0.0798339	0.076101	0.121821	biliverdin reductase	Biosynthesis of cofactors, prosthetic groups, and carriers	Cobalamin, heme, phycobilin and porphyrin
cobA	sll0378	-0.176772	-0.220884	-0.321789	-0.366959	-0.375537	-0.274079	0.858831	0.278971	-0.130911	0.0900571	0.0118002	0.148131	-0.232879	-0.0945629	-0.420241	-0.416436	-0.0760805	-0.496407	1.12891	0.141149	-0.26778	-0.206669	-0.0659212	-0.0540505	uroporphyrin-III C-methyltransferase	Biosynthesis of cofactors, prosthetic groups, and carriers	Cobalamin, heme, phycobilin and porphyrin
cobN	slr1211	-0.333762	-0.435494	-0.358429	-0.295047	0.0274465	0.210384	0.743394	0.0456108	0.311613	0.232859	0.142943	0.145936	-0.0343192	-0.0164455	0.0588895	0.00362732	-0.0746714	0.178808	0.125934	0.351703	-0.0568598	0.119856	0.0941746	0.0515353	cobalt-chelatase subunit CobN	Biosynthesis of cofactors, prosthetic groups, and carriers	Cobalamin, heme, phycobilin and porphyrin
cobP	slr0216	-0.354651	-0.285153	-0.0539146	-0.120487	-0.168126	-0.262183	-0.175348	0.241514	0.378364	0.192016	0.348947	0.135398	-0.299268	-0.267241	-0.365485	-0.318693	-0.122563	-0.189486	-0.162584	0.122761	0.26161	0.142019	-0.0100953	0.0544314	bifunctional cobalamin biosynthesis protein CobP	Biosynthesis of cofactors, prosthetic groups, and carriers	Cobalamin, heme, phycobilin and porphyrin
cobB	sll1501	-0.317819	-0.330225	-0.121088	-0.117389	-0.173621	-0.4321	0.335468	0.0931744	-0.0351689	0.0962151	-0.190166	-0.088603	-0.227758	-0.125145	-0.220521	-0.200038	0.0449	-0.0136799	0.348585	0.144396	0.189729	-0.057187	0.113116	0.100865	cobyrinic acid a,c-diamide synthase	Biosynthesis of cofactors, prosthetic groups, and carriers	Cobalamin, heme, phycobilin and porphyrin
cobD	slr1925	-0.177949	0.118821	0.058532	0.132518	0.461857	0.0333209	-0.0469853	-0.701764	-0.304272	-0.394791	-0.312104	-0.151544	-0.1465	0.163233	0.354871	0.355344	0.497803	0.418898	-0.395619	-0.553429	-0.36063	-0.303485	-0.552445	-0.336945	cobalamin biosynthesis protein CobD	Biosynthesis of cofactors, prosthetic groups, and carriers	Cobalamin, heme, phycobilin and porphyrin
slr1742	slr1742	-0.191383	0.152892	0.40217	0.51828	0.424807	0.546181	-0.125836	-0.333819	-0.170836	-0.33641	-0.155945	-0.314652	-0.0265333	0.156173	0.58891	0.552973	0.364621	0.73226	-0.410456	-0.147038	-0.213937	-0.232649	-0.294379	-0.468508	probable cobyric acid synthase	Biosynthesis of cofactors, prosthetic groups, and carriers	Cobalamin, heme, phycobilin and porphyrin
hemE	slr0536	-0.541486	-0.295958	-0.297719	-0.207796	-0.109793	-0.255912	1.19326	0.599359	0.0790973	-0.295283	-0.495853	-0.465399	-0.607541	-0.521458	-0.671396	-0.496568	-0.370184	-0.647469	0.378781	1.33185	-0.0272134	-0.331336	-0.263496	-0.120859	uroporphyrinogen decarboxylase	Biosynthesis of cofactors, prosthetic groups, and carriers	Cobalamin, heme, phycobilin and porphyrin
cobO	slr0260	-0.529692	-0.82995	-0.768267	-0.858005	-0.765955	-0.860637	1.0482	0.821714	0.535727	0.288311	0.00224144	0.00316317	-0.352885	-0.572837	-0.950364	-0.861624	-0.846994	-0.984081	0.0749988	0.745445	0.502808	0.240878	0.28504	0.463843	cob(I)alamin adenosyltransferase	Biosynthesis of cofactors, prosthetic groups, and carriers	Cobalamin, heme, phycobilin and porphyrin
chlM	slr0525	-0.585811	-0.509265	-0.464538	-0.399552	-0.198993	-0.454477	0.951633	0.610184	0.425848	-0.117656	-0.11846	-0.198901	-0.428911	-0.237456	-0.489549	-0.449445	-0.0668442	-0.232353	0.439097	0.597514	0.384337	0.0388968	0.0840829	0.0757084	Mg-protoporphyrin IX methyl transferase	Biosynthesis of cofactors, prosthetic groups, and carriers	Cobalamin, heme, phycobilin and porphyrin
chlN	slr0750	-0.615264	-0.601004	-0.395421	-0.357281	-0.459157	-0.622923	0.548701	0.932561	0.0266848	-0.75236	-1.8143	-0.953161	0.14699	-0.0970266	-0.160478	-0.309334	-0.626055	-0.383024	-0.712824	2.80803	-0.366038	-0.890105	0.303536	-0.12941	light-independent protochlorophyllide reductase subunit ChlN	Biosynthesis of cofactors, prosthetic groups, and carriers	Cobalamin, heme, phycobilin and porphyrin
chlB	slr0772	-0.734717	-1.54107	-1.71812	-1.77757	-1.81696	-2.21786	1.40317	1.14833	0.916295	0.480841	-0.145436	0.146252	-0.903754	-1.94826	-2.74254	-2.88759	-1.86746	-2.8677	0.958461	0.81569	0.543147	0.0998824	0.464213	0.599843	light-independent protochlorophyllide reductase subunit ChlB	Biosynthesis of cofactors, prosthetic groups, and carriers	Cobalamin, heme, phycobilin and porphyrin
hemB	sll1994	-0.635377	-0.702686	-0.730133	-0.768049	-0.732282	-0.865789	0.588952	0.561474	0.517746	0.319763	0.40243	0.214234	-0.783818	-0.610038	-0.957524	-0.861667	-0.480218	-1.07399	0.160583	0.739879	0.846338	0.604753	0.153979	0.17629	porphobilinogen synthase (5-aminolevulinate dehydratase)	Biosynthesis of cofactors, prosthetic groups, and carriers	Cobalamin, heme, phycobilin and porphyrin
chlG	slr0056	-0.889873	-0.448779	-0.433156	-0.329909	-0.0652933	-0.27519	0.704864	-0.151665	-0.30076	-0.523652	-0.355211	-0.544244	-0.664844	-0.273481	-0.267961	-0.121155	-0.086024	-0.0984046	0.328108	0.263209	-0.235736	-0.43094	-0.377964	-0.593527	chlorophyll a synthase	Biosynthesis of cofactors, prosthetic groups, and carriers	Cobalamin, heme, phycobilin and porphyrin
ho2	sll1875	-0.624644	-0.73965	-0.540514	-0.797805	-0.552389	-0.653777	0.353257	0.551245	-0.219705	-0.222561	-0.196485	-0.29403	-0.618761	-0.345115	-0.837505	-0.714444	-0.509086	-0.690581	-0.205091	2.14998	-0.0698351	-0.372716	-0.013889	0.231572	heme oxygenase	Biosynthesis of cofactors, prosthetic groups, and carriers	Cobalamin, heme, phycobilin and porphyrin
chlL	slr0749	-1.13765	-0.718134	-0.626654	-0.805147	-0.902687	-0.950873	0.15036	1.12815	0.781705	-0.101301	-0.843281	-0.258612	-0.0083577	-0.0779093	-0.2796	-0.335546	-0.622074	-0.519757	-0.490317	2.15306	0.245808	-0.132933	0.521044	0.416466	light-independent protochlorophyllide reductase iron protein subunit ChlL	Biosynthesis of cofactors, prosthetic groups, and carriers	Cobalamin, heme, phycobilin and porphyrin
hemC	slr1887	-0.960928	-0.804619	-0.71607	-0.777385	-0.584869	-0.787963	1.36766	1.02277	0.497829	-0.258237	-0.444584	-0.577284	-0.738525	-0.908516	-0.970843	-0.837807	-0.684049	-1.00695	0.592087	1.28713	0.446802	-0.00757063	0.0982381	-0.0106165	porphobilinogen deaminase (hydroxymethylbilane synthase, preuroporphyrinogen synthase)	Biosynthesis of cofactors, prosthetic groups, and carriers	Cobalamin, heme, phycobilin and porphyrin
hemL	sll0017	-1.2053	-1.00376	-0.942422	-0.959584	-0.876196	-1.01391	1.44521	0.849039	0.238365	-0.270649	-0.13576	-0.411789	-0.911268	-1.0219	-1.04715	-1.0972	-0.87933	-1.17369	0.522055	1.44034	0.22188	-0.200312	0.0388156	-0.0858144	glutamate-1-semialdehyde aminomutase	Biosynthesis of cofactors, prosthetic groups, and carriers	Cobalamin, heme, phycobilin and porphyrin
chlI	slr1030	-0.962494	-1.04805	-1.0592	-0.850949	-1.03202	-1.03026	1.23564	0.463868	0.219776	-0.0986715	-0.62607	-0.572714	-0.662045	-0.70681	-1.01962	-1.2492	-0.772686	-1.20712	0.666092	0.707183	0.147609	-0.0243273	0.300727	-0.141266	magnesium protoporphyrin IX chelatase subunit I	Biosynthesis of cofactors, prosthetic groups, and carriers	Cobalamin, heme, phycobilin and porphyrin
cobH	sll0916	-0.514779	-0.263934	-0.133621	-0.233382	-0.166215	0.0523762	0.553733	0.0136585	-0.0395932	0.129733	-0.0864824	-0.120848	-0.25465	-0.169309	-0.0211028	-0.173522	-0.27761	-0.141284	0.295921	0.177557	-0.229394	-0.166672	-0.0690216	-0.237583	precorrin isomerase, precorrin-8X methylmutase	Biosynthesis of cofactors, prosthetic groups, and carriers	Cobalamin, heme, phycobilin and porphyrin
ho1	sll1184	-1.82338	-2.00769	-2.43656	-2.77083	-3.03585	-3.14302	0.500121	1.15125	0.723047	0.0106049	-0.169867	-0.396318	-0.934983	-2.03633	-2.84431	-3.16089	-3.4076	-3.38595	0.667386	1.52767	0.566959	0.0650651	0.674154	0.274727	heme oxygenase	Biosynthesis of cofactors, prosthetic groups, and carriers	Cobalamin, heme, phycobilin and porphyrin
chlP	sll1091	-1.87815	-2.23845	-2.19657	-2.39097	-2.64753	-2.64988	0.786148	1.20727	0.662593	-0.126218	-0.100564	-0.399818	-1.5061	-2.59301	-2.90338	-2.85051	-3.06983	-3.12426	1.12473	1.45757	0.443454	-0.0409974	0.449802	0.139961	geranylgeranyl hydrogenase	Biosynthesis of cofactors, prosthetic groups, and carriers	Cobalamin, heme, phycobilin and porphyrin
hemF	sll1185	-2.02265	-1.97303	-2.03944	-2.00175	-2.24382	-2.06323	1.70834	0.814604	0.116262	-0.690807	-0.982612	-0.956128	-1.38499	-1.96066	-2.10792	-2.28076	-1.86899	-2.13361	0.494232	2.23328	-0.0298685	-0.51664	0.236234	-0.264703	coproporphyrinogen III oxidase, aerobic (oxygen-dependent)	Biosynthesis of cofactors, prosthetic groups, and carriers	Cobalamin, heme, phycobilin and porphyrin
por	slr0506	-1.87051	-2.27379	-2.31701	-2.30872	-2.57588	-2.48007	0.801728	1.25526	0.990929	-0.0267926	0.33523	-0.427706	-1.61199	-2.16617	-2.58909	-2.69618	-2.11363	-2.5008	-0.10812	1.75157	1.21005	0.547264	0.480784	0.038238	light-dependent NADPH-protochlorophyllide oxidoreductase	Biosynthesis of cofactors, prosthetic groups, and carriers	Cobalamin, heme, phycobilin and porphyrin
folP	slr2026	0.922659	0.621448	0.645551	0.745108	0.565972	0.629713	-0.436332	-0.154264	-0.148136	0.231886	0.394714	0.173138	0.568487	0.496811	0.564755	0.60246	0.302884	0.416582	-0.274678	-0.391106	-0.0344874	-0.0128169	-0.099928	-0.0498198	dihydropteroate synthase	Biosynthesis of cofactors, prosthetic groups, and carriers	Folic acid
folC	sll1612	-0.00751072	0.0247073	-0.0162806	0.0410241	0.163961	0.0212068	0.353419	-0.102779	-0.153093	-0.115324	0.0371009	-0.282964	-0.201084	-0.141874	0.0783106	-0.0129981	0.380331	0.0872391	0.279664	0.156731	-0.131198	-0.0615587	-0.14658	-0.000284159	folylpolyglutamate synthase	Biosynthesis of cofactors, prosthetic groups, and carriers	Folic acid
folK	slr1093	0.0845658	0.0710379	0.365472	0.233256	0.177612	0.147813	0.0594544	-0.0624196	0.107621	0.012322	0.154096	-0.0139062	-0.0723521	-0.0378131	-0.0125402	0.126153	-0.0646638	0.0589793	-0.0686708	-0.205218	0.0327604	0.0592507	-0.147855	-0.0911353	2-amino-4-hydroxy-6-hydroxymethyldihydropteridine pyrophosphokinase	Biosynthesis of cofactors, prosthetic groups, and carriers	Folic acid
folE	slr0426	-0.542262	-0.684338	-0.716766	-0.752004	-0.922648	-0.898689	1.12901	0.742888	0.433618	0.152834	-0.0692814	-0.198164	-0.269781	-0.783592	-1.06589	-0.887602	-1.02969	-1.0568	-0.142536	0.800103	0.308142	0.0251811	0.0924503	0.268251	GTP cyclohydrolase I	Biosynthesis of cofactors, prosthetic groups, and carriers	Folic acid
folD	sll0753	-0.391469	-0.601431	-0.688127	-0.835388	-0.640994	-0.659678	0.70163	0.555697	0.380158	0.309368	0.0396419	0.346875	-0.154423	-0.495319	-0.767098	-0.665405	-0.591492	-0.628633	0.548357	0.664041	0.234742	0.193609	0.595918	0.667181	FolD bifunctional protein	Biosynthesis of cofactors, prosthetic groups, and carriers	Folic acid
sll0868	sll0868	0.141595	0.109559	0.271248	0.319576	0.389334	0.399538	-0.640222	-0.66542	-0.527919	-0.372142	-0.133912	-0.124124	0.00194429	0.0794644	0.232804	0.24502	0.26609	0.326405	-0.294086	-0.746695	-0.355253	-0.221625	-0.460436	-0.24843	lipoic acid synthetase	Biosynthesis of cofactors, prosthetic groups, and carriers	Lipoate
slr0994	slr0994	-0.180031	-0.620333	-0.510777	-0.443481	-0.429063	-0.424247	0.486367	0.191094	-0.0348853	0.0464325	-0.316228	-0.14555	-0.14089	-0.2483	-0.403753	-0.384425	-0.200234	-0.526583	0.442074	0.45012	0.142817	0.0011531	0.147244	-0.03572	lipoate-protein ligase B	Biosynthesis of cofactors, prosthetic groups, and carriers	Lipoate
slr1598	slr1598	-0.227204	0.207998	0.305235	0.387248	0.327542	0.258593	0.846349	0.513647	0.356653	0.205042	0.016985	-0.125111	-0.176885	-0.237337	-0.186513	0.00772695	-0.29231	-0.217337	0.45873	0.347619	0.0511054	0.033254	0.105273	-0.0346156	lipoic acid synthetase	Biosynthesis of cofactors, prosthetic groups, and carriers	Lipoate
slr1300	slr1300	0.778141	0.844044	0.93235	1.02496	0.92959	0.886012	-0.30696	-0.310289	-0.386555	-0.0259271	0.107383	-0.149408	0.381903	0.714911	0.985224	1.21956	0.715934	1.01656	0.0471756	-0.482413	-0.435391	-0.341046	-0.206342	-0.342	similar to 2-octaprenyl-6-methoxyphenol hydroxylase	Biosynthesis of cofactors, prosthetic groups, and carriers	Menaquinone and ubiquinone
menE	slr0492	-0.0512026	-0.183569	-0.00675608	0.0394362	-0.0385088	-0.144788	0.199658	-0.00972343	-0.0881658	-0.314078	-0.272548	-0.0628169	-8.8027e-05	-0.0220933	-0.0877147	-0.350491	0.166229	-0.0373374	0.175666	-0.303991	-0.0335005	-0.130778	-0.222984	-0.191905	O-succinylbenzoic acid-CoA ligase	Biosynthesis of cofactors, prosthetic groups, and carriers	Menaquinone and ubiquinone
sll0409	sll0409	-0.0544376	-0.223053	-0.1121	0.0986285	-0.0943784	-0.125261	0.589853	0.293087	0.00572359	0.0235947	-0.098834	-0.0376645	0.0295161	0.0492592	-0.217504	-0.170264	0.120693	-0.113214	0.179755	0.388481	0.0197146	0.0561573	-0.164429	0.180738	similar to O-succinylbenzoate-CoA synthase	Biosynthesis of cofactors, prosthetic groups, and carriers	Menaquinone and ubiquinone
sds	slr0611	-0.0963049	-0.307407	-0.0710759	-0.262525	0.103111	-0.0878901	-0.189253	-0.988779	-0.266436	-0.678847	-0.154905	-0.182275	0.100118	-0.144068	0.201159	0.400426	-0.109801	0.261415	-0.0254096	-1.04791	-0.127599	-0.0350745	-0.82195	-0.093757	solanesyl diphosphate synthase	Biosynthesis of cofactors, prosthetic groups, and carriers	Menaquinone and ubiquinone
menD	sll0603	-0.319042	-0.0955718	0.121184	0.358386	0.426932	0.362841	0.227986	0.223566	0.306696	0.213356	0.288307	0.242022	-0.393323	-0.156974	-0.105984	0.229818	-0.0676038	0.137255	0.175306	0.555646	0.273847	-0.0190494	0.161928	0.207176	menaquinone biosynthesis protein MenD	Biosynthesis of cofactors, prosthetic groups, and carriers	Menaquinone and ubiquinone
menB	sll1127	-0.401069	-0.30882	-0.202249	-0.231817	-0.1291	-0.224532	0.982992	0.303953	-0.123087	-0.655743	-0.486707	-0.50515	-0.189116	-0.0961988	-0.00218076	-0.0175586	-0.0117104	-0.0952772	0.51779	0.34025	-0.0597267	-0.446758	-0.365319	-0.277658	1,4-dihydroxy-2-naphthoate synthase	Biosynthesis of cofactors, prosthetic groups, and carriers	Menaquinone and ubiquinone
ubiA	slr0926	-0.41758	-0.50019	-0.373274	-0.206944	-0.174682	-0.188713	0.862941	0.701331	-0.136033	-0.416025	-0.205881	-0.449047	-0.630182	-0.696552	-0.369145	-0.179753	-0.170579	-0.393347	0.855163	0.672496	-0.177211	-0.501833	-0.31532	-0.0325593	4-hydroxybenzoate-octaprenyl transferase	Biosynthesis of cofactors, prosthetic groups, and carriers	Menaquinone and ubiquinone
me	slr1518	-0.63872	-0.657205	-0.563085	-0.505901	-0.61335	-0.606536	-0.112667	0.316399	0.800869	0.304051	0.461012	0.121779	-0.0687672	-0.408775	-0.725004	-0.722788	-0.259428	-0.740218	0.179115	0.20651	0.788239	0.610484	0.0736366	0.0956344	phylloquinone biosynthesis protein, probable 1,4-dihydroxy-2-naphthoic acid phytyltransferase	Biosynthesis of cofactors, prosthetic groups, and carriers	Menaquinone and ubiquinone
ubiX	slr1099	-0.606834	-0.336769	-0.515841	-0.319757	-0.534361	-0.267068	0.683636	0.149896	-0.255813	-0.531861	-0.486116	-0.53599	-0.518937	-0.640191	-0.0561606	-0.0752751	0.198174	-0.0272832	0.138996	0.256737	0.340928	0.327303	-0.150061	-0.0685484	3-octaprenyl-4-hydroxybenzoate carboxy-lyase	Biosynthesis of cofactors, prosthetic groups, and carriers	Menaquinone and ubiquinone
ssr1527	ssr1527	0.0332284	0.244375	0.10247	0.0523639	0.223184	-0.0176582	0.236757	-0.0644231	0.0838113	-0.0775905	0.0662799	0.140723	0.145807	0.252071	0.0535861	-0.018963	0.140488	0.0174702	0.740993	-0.0490316	0.0971342	-0.0832059	0.183106	-0.0851482	probable molybdopterin [MPT] converting factor, subunit 1	Biosynthesis of cofactors, prosthetic groups, and carriers	Molybdopterin
moeB	sll1536	-0.00689495	0.199596	0.295637	0.189231	0.132918	0.0573629	0.472063	0.0106281	0.143034	0.178123	-0.132645	0.0656976	0.174875	-0.0212248	-0.289924	-0.310142	-0.0103999	-0.31238	0.415042	0.07055	0.0145929	0.115169	0.281146	0.321035	molybdopterin biosynthesis MoeB protein	Biosynthesis of cofactors, prosthetic groups, and carriers	Molybdopterin
moaC	slr0902	-0.173325	0.159476	-0.124149	-0.0764311	0.231337	-0.144695	-0.173396	-0.246344	-0.284348	-0.246815	0.00490899	-0.12527	-0.164486	0.103477	-0.0061154	-0.0710094	0.267052	-0.173686	0.841012	-0.292709	-0.141456	-0.190968	-0.247989	-0.0752684	molybdenum cofactor biosynthesis protein C, fused to molybdopterin-guanine dinucleotide biosynthesis protein MobA	Biosynthesis of cofactors, prosthetic groups, and carriers	Molybdopterin
moeA	slr0900	-0.0539218	-0.44737	-0.462495	-0.371713	-0.529502	-0.312543	0.282658	0.767543	0.0935273	-0.0428223	-0.0275701	-0.281461	-0.304949	-0.276764	-0.584616	-0.574515	-0.213853	-0.469319	1.60589	0.470748	0.0568745	-0.18403	0.0230962	0.239118	molybdopterin biosynthesis MoeA protein	Biosynthesis of cofactors, prosthetic groups, and carriers	Molybdopterin
moaA	slr0901	-0.21792	-0.177013	-0.110216	-0.267852	-0.277703	-0.412166	0.337626	-0.0132673	0.123941	-0.246719	0.080101	-0.0900496	-0.141523	-0.17997	-0.180936	-0.433245	-0.011919	-0.0718861	1.19587	-0.0668682	-0.0871953	-0.246483	-0.398248	-0.0329639	molybdopterin biosynthesis protein A	Biosynthesis of cofactors, prosthetic groups, and carriers	Molybdopterin
moaE	slr0903	-0.580838	-0.388156	-0.318712	-0.353892	-0.262509	-0.355042	0.479455	0.10917	0.149763	-0.115215	-0.0321963	-0.109121	-0.578491	-0.465087	-0.494532	-0.420047	-0.0546987	-0.557411	1.09223	0.128129	-0.132296	-0.084563	-0.128511	0.0360156	molybdopterin (MPT) converting factor, subunit 2	Biosynthesis of cofactors, prosthetic groups, and carriers	Molybdopterin
pntB	slr1434	1.47082	0.396067	-0.219368	-0.701565	-0.936228	-0.971608	0.183154	-0.434839	-0.232919	0.946125	-0.363989	0.953395	0.960379	-0.0246574	-0.514072	-0.962746	-1.22251	-1.16715	-0.145956	0.0359781	-0.786648	-0.276033	1.31902	0.748418	pyridine nucleotide transhydrogenase beta subunit	Biosynthesis of cofactors, prosthetic groups, and carriers	Nicotinate and nicotinamide
dC	slr0936	0.443825	0.353861	0.691473	0.86019	0.757715	1.04046	-0.739864	-0.740299	-0.409975	-0.168018	-0.21247	0.0359348	0.323835	0.47989	0.86991	0.92919	0.625003	0.999876	-0.710487	-0.738949	-0.457036	-0.286495	-0.189593	-0.330529	nicotinate-nucleotide pyrophosphorylase	Biosynthesis of cofactors, prosthetic groups, and carriers	Nicotinate and nicotinamide
pntA	slr1239	-0.0389331	-0.203451	-0.0705468	-0.148232	-0.229896	-0.064867	-1.64054	-0.779108	-1.03853	-0.122862	-0.80376	0.073508	0.254517	-0.0687436	-0.0819857	-0.0256502	-0.241484	-0.117597	-0.531732	-1.07944	-1.03654	-0.664547	0.03937	0.120279	pyridine nucleotide transhydrogenase alpha subunit	Biosynthesis of cofactors, prosthetic groups, and carriers	Nicotinate and nicotinamide
slr1691	slr1691	-0.148787	-0.164497	-0.255123	-0.241415	-0.136053	-0.380127	0.789712	-0.0569723	0.229354	-0.139937	-0.144274	0.00153736	-0.087499	-0.130214	-0.407478	-0.449804	-0.00191104	-0.197628	0.429091	0.247585	-0.0101632	-0.09749	-0.209177	-0.0817821	glutamine-dependent NAD(+) synthetase	Biosynthesis of cofactors, prosthetic groups, and carriers	Nicotinate and nicotinamide
slr1706	slr1706	0.118745	0.157653	0.230845	0.152959	0.369151	0.100383	0.454056	-0.0409821	0.0129974	-0.015177	-0.16559	-0.0306518	0.145001	0.243358	0.207823	0.42002	0.468899	0.508128	-0.128413	0.162114	-0.136812	-0.16573	0.00435479	-0.140576	dihydroflavonol 4-reductase	Biosynthesis of cofactors, prosthetic groups, and carriers	Others
ssl2296	ssl2296	-0.12525	0.0928783	0.00235953	0.0485132	0.136651	-0.0754304	0.372249	0.381864	0.373382	0.219111	0.266502	0.0479815	-0.267452	-0.0710937	-0.189931	-0.226594	0.0950195	-0.311158	0.561484	0.179469	0.281157	0.122753	0.0282189	0.267142	pterin-4a-carbinolamine dehydratase	Biosynthesis of cofactors, prosthetic groups, and carriers	Others
panD	sll0892	0.467568	0.204238	0.562307	0.546478	0.568379	0.806314	-0.583852	-0.782788	-0.658189	-0.448903	-0.447469	-0.514011	0.259084	0.34624	0.778704	0.848084	0.607799	0.919847	-0.684175	-0.882515	-0.467776	-0.311966	-0.336198	-0.502842	aspartate 1-decarboxylase	Biosynthesis of cofactors, prosthetic groups, and carriers	Pantothenate
sll0250	sll0250	-0.268669	0.153735	0.50959	0.621005	0.355155	0.846887	-0.752227	-0.804673	-0.664357	-0.454186	-0.553438	-0.496013	-0.144624	0.0905661	0.587613	0.588711	0.24197	0.69193	-0.751513	-0.851761	-0.708253	-0.536777	-0.374591	-0.659804	pantothenate metabolism flavoprotein	Biosynthesis of cofactors, prosthetic groups, and carriers	Pantothenate
panB	slr0526	-0.500022	-0.416484	-0.408572	-0.317069	-0.376592	-0.360706	1.0565	0.556309	0.0901818	-0.23783	-0.253208	-0.459689	-0.507052	-0.336275	-0.528815	-0.313548	-0.207295	-0.534506	0.780673	0.818858	0.0941833	-0.209323	-0.00745404	-0.259264	3-methyl-2-oxobutanoate hydroxymethyltransferase	Biosynthesis of cofactors, prosthetic groups, and carriers	Pantothenate
panC	sll1249	-0.666328	-0.58337	-0.728782	-0.537076	-0.588943	-0.554186	1.17872	0.33587	0.0166628	-0.108176	-0.209553	-0.257069	-0.422757	-0.598341	-0.735271	-0.745697	-0.596764	-0.531983	0.492803	0.93512	-0.188317	-0.176461	-0.190335	-0.0357507	pantothenate synthetase/cytidylate kinase	Biosynthesis of cofactors, prosthetic groups, and carriers	Pantothenate
pdxA	sll0660	-0.186161	0.013617	-0.04684	-0.0524069	0.0275666	-0.058437	0.249471	0.132344	0.192991	-0.0332006	-0.0962567	-0.0435706	-0.206414	-0.254254	-0.212728	-0.335132	0.0110723	-0.145783	0.364718	0.0832258	0.0232082	0.130923	0.0170745	0.199764	pyridoxal phosphate biosynthetic protein PdxA	Biosynthesis of cofactors, prosthetic groups, and carriers	Pyridoxine
pdxJ	slr1779	-0.472005	-0.0207958	0.115506	0.19158	0.336223	0.307916	0.353203	-0.187531	-0.174355	-0.440154	-0.541802	-0.616791	-0.330346	-0.0675989	0.0977566	0.221859	0.300403	0.330747	-0.339272	-0.140165	-0.305171	-0.418455	-0.368621	-0.570378	pyridoxal phosphate biosynthetic protein PdxJ	Biosynthesis of cofactors, prosthetic groups, and carriers	Pyridoxine
pdxH	sll1440	-0.73114	-0.762143	-0.937634	-0.878455	-0.940352	-0.918609	1.02214	0.914183	0.235739	0.0710907	0.00269598	-0.0534562	-0.327669	-0.554124	-0.849198	-0.888944	-0.736262	-1.00323	0.618327	1.08465	0.363558	0.0762787	0.124307	0.266462	pyridoxamine 5'-phosphate oxidase	Biosynthesis of cofactors, prosthetic groups, and carriers	Pyridoxine
dA	sll0622	0.8583	0.522096	0.358238	0.232286	0.266057	0.155549	-0.00579518	-0.0868417	0.199454	0.181569	-0.0961583	0.147041	0.498535	0.13394	0.294531	0.225535	-0.0701634	0.00917373	0.0155445	-0.190011	-0.0403395	0.0610879	-0.105147	0.0548868	quinolinate synthetase	Biosynthesis of cofactors, prosthetic groups, and carriers	Quinolinate
ribA	sll1894	0.727317	0.685639	1.06798	1.27523	1.29123	1.13415	-0.0677611	-0.366761	-0.310328	-0.0553607	-0.0362871	-0.123652	0.219488	0.392913	1.00819	1.33776	0.428513	1.10203	-0.40274	-0.359378	-0.470388	-0.608616	-0.199355	-0.489284	riboflavin biosynthesis protein RibA	Biosynthesis of cofactors, prosthetic groups, and carriers	Riboflavin
ribD	slr0066	-0.0111308	-0.136423	-0.164115	0.229678	-0.118397	-0.0588773	0.292739	-0.023708	0.0530832	-0.0882987	-0.189683	-0.305104	-0.311144	-0.188768	-0.194962	-0.0225019	0.310872	0.226093	0.153879	-0.154815	0.120469	0.15549	-0.109056	-0.0439608	riboflavin biosynthesis protein RibD	Biosynthesis of cofactors, prosthetic groups, and carriers	Riboflavin
ribC	sll0300	-0.140545	-0.0762934	0.0766	0.0292318	0.175282	0.180361	-0.341668	-0.525201	-0.379613	-0.332237	-0.163146	-0.251225	-0.0905491	0.143712	0.103938	0.201304	0.297047	0.390347	-0.498704	-0.394616	-0.386119	-0.282853	-0.275809	-0.493091	riboflavin synthase alpha chain	Biosynthesis of cofactors, prosthetic groups, and carriers	Riboflavin
ribF	slr1882	-0.432847	0.155203	0.504497	0.685912	0.359957	0.786999	-1.89913	-0.935982	-1.05944	-0.592488	-0.860519	-0.76253	-0.33462	-0.00935342	0.525691	0.499201	0.171475	0.698738	-0.801013	-1.09228	-0.962486	-0.727488	-0.572171	-0.828554	riboflavin biosynthesis protein RibF	Biosynthesis of cofactors, prosthetic groups, and carriers	Riboflavin
ribH	sll1282	-1.76113	-1.76812	-1.71536	-1.42984	-1.54516	-1.28809	1.61717	1.35964	0.424151	-0.422979	-0.581508	-0.831519	-1.7392	-1.71072	-1.57651	-1.58979	-1.0221	-1.19299	0.0927912	1.68241	0.239569	-0.281017	-0.1686	-0.555557	riboflavin synthase beta subunit	Biosynthesis of cofactors, prosthetic groups, and carriers	Riboflavin
thiG	slr0633	1.43893	0.846408	0.283577	0.00950221	-0.133562	-0.330273	-0.567251	-0.566383	-0.645994	0.380619	0.000845188	0.680936	1.20278	0.884321	0.456438	0.20638	-0.230689	-0.0717989	-0.957138	-0.523876	-0.560556	-0.106647	0.230106	0.512499	thiamine biosynthesis protein ThiG	Biosynthesis of cofactors, prosthetic groups, and carriers	Thiamin
slr1787	slr1787	-0.364084	-0.473169	-0.272871	-0.13076	-0.0642221	-0.0970562	0.583982	0.259421	0.00238987	0.0328657	-0.0579813	0.0545088	-0.32524	-0.384115	-0.314384	-0.169319	-0.205267	-0.265575	0.137048	0.223987	0.0252457	-0.117018	-0.0524712	0.186472	thiamine-monophosphate kinase	Biosynthesis of cofactors, prosthetic groups, and carriers	Thiamin
thiC	slr0118	-0.380827	-0.502541	-0.518775	-0.640068	-0.864351	-0.639679	-0.0444214	0.353253	0.0827463	-0.194472	-0.149725	-0.271621	-0.27696	-0.63711	-0.528797	-0.580209	-0.924161	-0.661758	0.701445	0.219425	0.0652318	-0.0775823	0.0610379	-0.00938092	thiamine biosynthesis protein ThiC	Biosynthesis of cofactors, prosthetic groups, and carriers	Thiamin
thiE	sll0635	-0.437528	-0.677683	-0.519919	-0.368021	-0.238865	-0.478134	1.44962	0.515857	-0.176441	-0.312733	-0.449384	-0.43752	-0.420438	-0.279689	-0.331244	-0.191708	-0.12248	-0.54697	0.478621	1.05901	0.0428601	-0.0625099	-0.186352	-0.210534	probable thiamine-phosphate pyrophosphorylase	Biosynthesis of cofactors, prosthetic groups, and carriers	Thiamin
trxM1	slr0233	1.25772	1.01211	0.891414	0.898395	0.643506	0.618282	-1.54477	-0.450012	0.101255	0.478323	0.468194	0.317976	0.687713	0.904387	1.09185	0.941799	0.620661	0.812227	-0.49289	-1.10634	0.173111	0.315796	0.104421	-0.032448	thioredoxin M	Biosynthesis of cofactors, prosthetic groups, and carriers	Thioredoxin, glutaredoxin, and glutathione
slr0600	slr0600	1.01778	0.62943	0.508076	0.37158	0.411342	0.442019	-0.565262	-0.508356	-0.268469	0.138347	-0.356241	0.163035	1.04506	0.608298	0.682833	0.553646	0.454533	0.537955	-0.182107	-0.857579	-0.235851	0.00731976	0.0751822	0.147695	NADP-thioredoxin reductase	Biosynthesis of cofactors, prosthetic groups, and carriers	Thioredoxin, glutaredoxin, and glutathione
slr1562	slr1562	0.787852	0.465231	0.45916	0.501188	0.28695	0.315819	-0.281687	-0.180742	-0.196641	0.207505	0.00888752	0.0546648	0.689382	0.719742	0.610377	0.490728	0.370525	0.413986	-0.156129	-0.237462	-0.0249371	0.0954634	0.0864065	0.110491	glutaredoxin	Biosynthesis of cofactors, prosthetic groups, and carriers	Thioredoxin, glutaredoxin, and glutathione
trxM2	sll1057	0.760923	0.393683	0.303858	0.156508	0.0621724	-0.0392501	-0.255806	0.166905	0.117256	0.26679	0.465659	0.456001	0.687363	0.600201	0.420897	0.373941	-0.0169063	-0.0991743	-0.468474	0.0782655	0.312167	0.320068	0.106103	0.0703317	thioredoxin M	Biosynthesis of cofactors, prosthetic groups, and carriers	Thioredoxin, glutaredoxin, and glutathione
sll0067	sll0067	0.405391	0.226426	0.135354	0.299084	0.209212	0.239536	0.343455	0.0766196	-0.22601	-0.0923009	-0.121769	-0.278346	0.473037	0.430724	0.519556	0.452424	0.340018	0.484271	-0.0214331	0.237985	0.0173725	0.0274752	-0.0414694	-0.0345443	glutathione S-transferase	Biosynthesis of cofactors, prosthetic groups, and carriers	Thioredoxin, glutaredoxin, and glutathione
sll1545	sll1545	0.342333	0.354103	0.413037	0.420329	0.493229	0.289244	0.171412	0.469594	0.249915	0.155872	0.160273	0.163001	0.198608	0.307551	0.259173	0.389491	0.0201256	0.184285	0.0899742	0.388477	0.397268	0.208481	0.270186	0.246283	glutathione S-transferase	Biosynthesis of cofactors, prosthetic groups, and carriers	Thioredoxin, glutaredoxin, and glutathione
trxA	slr0623	0.0171033	0.629499	0.663502	0.883512	0.738649	0.935942	-0.140475	0.133743	-0.506951	-0.138788	-0.836347	-0.390899	-0.175736	-0.00351575	-0.120343	-0.173423	-0.221834	-0.14075	-0.467618	-0.234005	-0.605242	-0.775613	-0.0808033	-0.767815	thioredoxin	Biosynthesis of cofactors, prosthetic groups, and carriers	Thioredoxin, glutaredoxin, and glutathione
gpx1	slr1171	0.183155	0.211976	0.191728	0.173508	0.273608	0.184288	0.781164	0.237826	0.189498	0.22335	-0.215122	-0.100018	-0.0825913	-0.0557527	-0.255749	-0.11901	0.0702115	-0.252561	1.03017	-0.044879	-0.127084	-0.0359015	0.00768156	-0.0478873	glutathione peroxidase-like NADPH peroxidase,glutathione peroxidase	Biosynthesis of cofactors, prosthetic groups, and carriers	Thioredoxin, glutaredoxin, and glutathione
ftrC	sll0554	0.106214	-0.0700841	-0.255401	-0.449434	-0.385108	-0.488163	0.933327	0.517584	0.280818	0.325902	0.070535	0.169958	0.07433	-0.0198696	-0.417802	-0.470132	-0.251029	-0.393924	0.13137	0.561123	0.228456	0.158816	0.264335	0.324167	ferredoxin-thioredoxin reductase, catalytic chain	Biosynthesis of cofactors, prosthetic groups, and carriers	Thioredoxin, glutaredoxin, and glutathione
slr0236	slr0236	-0.131524	0.0467898	0.339527	0.576318	0.495258	0.661874	1.46956	0.310914	-0.154279	-0.139765	-0.432541	-0.223662	-0.188351	-0.0751568	0.297342	0.641132	0.426643	0.637331	0.25519	0.918791	-0.484731	-0.427751	-0.199818	-0.267805	similar to glutathione S-transferase	Biosynthesis of cofactors, prosthetic groups, and carriers	Thioredoxin, glutaredoxin, and glutathione
ggt	slr1269	-0.263993	0.00134111	0.410505	0.455832	0.297977	0.576864	-0.560239	-0.665951	-0.529443	-0.406602	-0.386712	-0.419381	-0.113148	0.214421	0.433579	0.687877	0.616116	0.803161	-0.405866	-0.544486	-0.393106	-0.243232	-0.432687	-0.370863	gamma-glutamyltranspeptidase	Biosynthesis of cofactors, prosthetic groups, and carriers	Thioredoxin, glutaredoxin, and glutathione
gpx2	slr1992	-0.260191	-0.133216	-0.174871	-0.0992836	-0.0438921	-0.165913	0.365943	1.06454	0.410188	-0.00221171	0.428541	0.0217893	-0.265177	-0.123198	-0.167342	-0.0243929	-0.00436707	-0.20748	0.70325	0.784444	0.323601	-0.111661	0.0914271	0.126295	glutathione peroxidase-like NADPH peroxidase	Biosynthesis of cofactors, prosthetic groups, and carriers	Thioredoxin, glutaredoxin, and glutathione
ssr2061	ssr2061	-0.305368	0.371968	0.485055	0.4813	0.520482	0.562302	0.134071	0.192482	-0.0532809	-0.0260165	-0.0336397	-0.247433	-0.045303	0.710821	0.688427	0.971812	0.53064	0.822284	0.531955	0.256092	0.0320381	-0.0103612	-0.0330033	-0.220732	glutaredoxin	Biosynthesis of cofactors, prosthetic groups, and carriers	Thioredoxin, glutaredoxin, and glutathione
sll1147	sll1147	-0.0919247	-0.074413	-0.130036	-0.161345	0.0970339	-0.040375	-0.1368	-0.825726	-0.581097	-0.631815	-0.558405	-0.44726	-0.050792	-0.0452045	0.135787	0.188727	0.0520047	0.181639	-0.897844	-0.839849	-0.694722	-0.635658	-0.62159	-0.55006	glutathione S-transferase	Biosynthesis of cofactors, prosthetic groups, and carriers	Thioredoxin, glutaredoxin, and glutathione
gshB	slr1238	-0.434045	0.113915	0.1177	0.294137	0.403352	0.500765	0.27155	0.0200097	-0.0330402	-0.327647	-0.340992	-0.29547	-0.357649	0.0529182	0.299609	0.504602	0.341077	0.523012	-0.098143	0.31062	-0.383732	-0.525622	-0.183357	-0.364958	glutathione synthetase	Biosynthesis of cofactors, prosthetic groups, and carriers	Thioredoxin, glutaredoxin, and glutathione
ftrV	ssr0330	-0.683812	-0.647068	-0.588514	-0.594277	-0.554586	-0.733595	1.6104	1.03218	0.39979	-0.0609317	-0.181818	-0.378992	-0.602557	-0.662077	-0.979686	-0.89303	-1.10583	-1.11204	0.564584	1.27713	0.110042	-0.251438	-0.172709	-0.145812	ferredoxin-thioredoxin reductase, variable chain	Biosynthesis of cofactors, prosthetic groups, and carriers	Thioredoxin, glutaredoxin, and glutathione
trxA	slr1139	-0.823298	-0.949828	-0.934859	-1.0449	-0.747296	-1.15784	1.33619	0.799154	0.311905	0.238833	-0.289713	-0.120325	-0.407209	-0.585912	-1.06188	-0.799929	-0.737364	-1.06364	0.411554	0.96226	0.331996	0.107519	0.364375	0.320631	thioredoxin	Biosynthesis of cofactors, prosthetic groups, and carriers	Thioredoxin, glutaredoxin, and glutathione
slr0495	slr0495	-0.0676499	-0.175623	-0.0413938	0.0505928	0.264294	0.0879672	0.129808	0.289427	0.116398	0.0238429	0.0133191	0.0859593	-0.2322	0.124598	0.0526238	0.0201849	-0.0180339	0.216502	-0.00571593	0.0557277	0.106784	-0.000169525	0.0289645	0.0261824	HetI protein homolog	Cell envelope	Membranes, lipoproteins, and porins
slr1272	slr1272	0.569698	0.143877	0.0384799	-0.0499307	-0.166976	-0.176079	-0.454253	0.415779	0.504373	0.568441	0.382032	0.417928	0.514073	0.0985515	-0.391225	-0.473471	-0.630418	-0.620448	0.273527	0.0379268	0.640234	0.60381	0.691885	0.544647	probable porin; major outer membrane protein	Cell envelope	Membranes, lipoproteins, and porins
sll1187	sll1187	0.226334	0.0565363	0.0187986	-0.053515	0.019018	-0.0259035	0.932193	0.339919	0.314736	0.244627	-0.117232	0.0778927	0.271333	0.000390928	-0.0350534	-0.0895186	-0.252511	-0.225687	0.364899	0.646292	0.141626	-0.019886	0.311453	0.5073	prolipoprotein diacylglyceryl transferase	Cell envelope	Membranes, lipoproteins, and porins
sll1550	sll1550	0.367595	0.823098	0.785439	0.963017	0.898017	1.11093	-0.384194	-0.124004	-0.35616	-0.170515	-0.316736	-0.255225	0.225796	0.753846	0.860824	0.987228	0.999356	1.004	-0.243974	-0.0156016	-0.0916529	-0.125047	0.140398	-0.368609	probable porin; major outer membrane protein	Cell envelope	Membranes, lipoproteins, and porins
slr1841	slr1841	-0.515658	-0.239408	-0.384293	-0.381651	-0.630092	-0.500995	0.890904	0.212586	0.0584444	0.124418	0.055451	-0.27076	0.211426	-0.057361	-0.388501	-0.31499	-0.516673	-0.347411	1.16569	0.402908	0.386238	0.372283	0.716566	0.0731151	probable porin; major outer membrane protein	Cell envelope	Membranes, lipoproteins, and porins
slr1227	slr1227	-0.544339	-0.33665	-0.298794	-0.113888	0.0733536	-0.0564952	-0.106021	0.140874	0.659899	0.120802	0.250577	0.105821	-0.115041	-0.121533	-0.127841	-0.115225	0.187971	0.176482	-0.240214	0.127579	0.424775	0.289527	0.0250989	-0.0858526	chloroplastic outer envelope membrane protein homolog	Cell envelope	Membranes, lipoproteins, and porins
slr0819	slr0819	-0.279864	0.0391138	0.403658	0.526205	0.298145	0.617114	-1.28977	-1.05139	-0.93745	-0.637608	-0.705843	-0.630874	-0.377836	-0.024566	0.445242	0.408829	0.146984	0.49805	-1.14954	-1.00888	-0.801805	-0.724726	-0.583455	-0.874065	apolipoprotein N-acyltransferase	Cell envelope	Membranes, lipoproteins, and porins
slr0993	slr0993	-1.21266	-0.814321	-1.05037	-1.13876	-1.11084	-1.20241	-0.39797	0.779278	1.00532	0.645742	0.485706	0.393847	-0.470895	-0.790682	-1.13187	-1.13926	-1.1763	-1.10861	1.35444	0.987258	0.864713	0.571887	0.597906	0.2034	putative peptidase	Cell envelope	Membranes, lipoproteins, and porins
slr1908	slr1908	-1.39745	-1.9412	-2.71163	-2.98582	-2.85764	-2.9502	0.467561	0.942582	0.427384	0.032999	0.655885	-0.257949	-0.42616	-2.26224	-3.21803	-3.28632	-3.0153	-3.41163	0.616605	1.40401	0.930585	0.785613	0.80884	0.450944	probable porin; major outer membrane protein	Cell envelope	Membranes, lipoproteins, and porins
sll0772	sll0772	-1.23414	-1.43582	-1.53767	-1.39188	-1.36703	-1.32847	1.27303	0.895841	0.9038	0.430376	0.201563	0.256731	-1.26608	-1.17118	-1.6737	-1.73253	-1.11447	-1.49273	0.0441545	0.899714	0.55248	0.352065	0.572842	0.140501	probable porin; major outer membrane protein	Cell envelope	Membranes, lipoproteins, and porins
sll1271	sll1271	-0.915344	-1.17906	-0.98112	-0.961728	-0.870041	-1.19157	0.973844	0.740192	0.53995	-0.0305591	-0.132918	-0.171397	-1.15365	-0.750449	-1.24005	-0.942378	-0.32834	-0.996993	1.46113	0.947712	-0.01015	-0.197274	0.0477412	-0.101762	probable porin; major outer membrane protein	Cell envelope	Membranes, lipoproteins, and porins
slr0042	slr0042	-3.17458	-3.27684	-3.22303	-2.90044	-2.38246	-2.99211	-4.40713	2.21059	0.935955	-0.703075	1.13736	-0.601723	-3.32193	-1.81109	-3.30978	-2.96446	-1.21761	-2.9966	-4.23684	1.71299	1.83632	0.700605	-0.316438	0.486952	probable porin; major outer membrane protein	Cell envelope	Membranes, lipoproteins, and porins
slr0646	slr0646	0.256018	0.374852	0.02876	-0.0513244	0.194055	0.0130624	-0.272273	-0.277016	-0.149599	0.275759	0.0897782	0.607404	0.278621	0.345765	0.121508	0.00687535	0.218957	-0.0630207	0.0882701	-0.266807	-0.183227	0.0520581	0.0725587	0.663753	probable D-alanyl-D-alanine carboxypeptidase	Cell envelope	Murein sacculus and peptidoglycan
sll0828	sll0828	0.167864	0.146861	0.189198	0.205522	0.577584	0.275651	0.476912	-0.100128	0.0600755	0.00670788	0.0541332	0.104076	0.150666	0.486891	0.304983	0.349589	0.460332	0.408916	0.163981	0.0773436	-0.125554	-0.0794531	-0.046272	0.0123927	putative amidase	Cell envelope	Murein sacculus and peptidoglycan
slr0827	slr0827	0.124494	-0.0767368	0.0993049	0.195648	0.0691553	0.175145	-0.186713	0.307821	0.508832	0.451785	0.476191	0.304709	-0.0330211	-0.111562	0.0572908	0.0425172	-0.400381	-0.0277082	-0.179568	0.311952	0.474878	0.461121	0.272177	0.0641436	alanine racemase	Cell envelope	Murein sacculus and peptidoglycan
slr0938	slr0938	0.000994308	0.0553559	0.124561	0.0302029	0.120673	-0.10214	0.285692	0.28636	0.234479	0.242323	-0.038433	0.176566	-0.112232	0.064076	-0.0476483	0.0208461	-0.0230678	-0.0682337	0.36452	0.359324	0.038379	-0.07671	0.110133	-0.00657029	probable UDP-N-acetylmuramyl tripeptide synthetase	Cell envelope	Murein sacculus and peptidoglycan
slr0891	slr0891	-0.0742495	-0.213529	-0.28798	-0.185727	-0.172497	-0.0280254	0.540295	0.471383	0.406019	0.0941521	0.220112	0.0126878	-0.0558343	-0.130886	0.0033722	-0.182248	-0.0702521	-0.166976	0.352737	0.41051	0.397185	0.375118	0.312557	0.3009	N-acetylmuramoyl-L-alanine amidase	Cell envelope	Murein sacculus and peptidoglycan
slr1910	slr1910	-0.187426	-0.43403	-0.263607	-0.267535	-0.0936575	0.206586	0.763168	0.3311	0.328716	0.0590682	0.0562697	0.0882344	-0.18686	0.155639	0.00320172	-0.135535	0.0237796	0.158374	0.505722	0.373952	0.0834303	0.139778	0.349988	0.0234266	probable N-acetylmuramoyl-L-alanine amidase	Cell envelope	Murein sacculus and peptidoglycan
sll0016	sll0016	-0.14077	-0.316391	-0.193623	-0.311203	-0.271551	-0.248056	0.185661	0.598043	0.494257	0.315218	0.546069	0.351575	-0.30521	-0.047993	-0.284832	-0.352161	-0.00518558	-0.244508	0.218035	0.39753	0.5342	0.342872	0.341491	0.425966	probable membrane-bound lytic transglycosylase A	Cell envelope	Murein sacculus and peptidoglycan
slr0624	slr0624	-0.211701	-0.257459	-0.356421	-0.417536	-0.393218	-0.471631	0.459801	0.563914	0.198727	0.0924726	0.0419161	0.00241969	0.0349833	-0.21093	-0.462472	-0.464903	-0.409721	-0.364834	0.167361	0.488031	0.385454	0.206709	0.265248	0.21491	UDP-N-acetylglucosamine 2-epimerase	Cell envelope	Murein sacculus and peptidoglycan
slr0534	slr0534	-0.147711	0.0297515	0.208376	0.386838	0.215504	0.630643	0.706352	0.0369441	0.270263	0.0715626	0.253089	0.0730727	0.0555227	0.310646	0.449938	0.480266	0.495047	0.937226	0.501883	0.608629	-0.0690978	-0.158604	0.0812662	-0.0963634	probable transglycosylase	Cell envelope	Murein sacculus and peptidoglycan
slr1924	slr1924	-0.349065	-0.132258	-0.00434166	-0.0635695	0.010818	0.0737567	0.144171	-0.14381	-0.188921	-0.252937	-0.146689	-0.201288	-0.293351	0.156694	0.0687211	0.0655826	0.214925	0.107197	0.100868	-0.119698	-0.125036	-0.161922	-0.110015	0.189253	D-alanyl-D-alanine carboxypeptidase, periplasmic protein	Cell envelope	Murein sacculus and peptidoglycan
slr0191	slr0191	-0.186282	-0.360592	-0.405776	-0.539631	-0.596086	-0.687856	0.414547	0.599821	0.361341	0.149644	0.0959562	-0.0098851	-0.208327	-0.485853	-0.654731	-0.612702	-0.708687	-0.877799	0.590242	0.720148	0.47663	0.187784	0.424802	0.178024	amidase enhancer, periplasmic protein	Cell envelope	Murein sacculus and peptidoglycan
murD	sll2010	-0.366998	-0.0702495	0.0290282	0.0651543	0.465177	0.257936	0.374985	-0.30619	-0.134894	-0.355448	-0.200661	-0.233012	-0.256605	0.141773	0.269675	0.307327	0.413199	0.411521	0.0459504	-0.0768173	-0.276405	-0.309786	-0.309094	-0.391904	UDP-N-acetylmuramoylalanine--D-glutamate ligase	Cell envelope	Murein sacculus and peptidoglycan
murE	slr0528	-0.426735	-0.0535554	-0.0777467	-0.438665	-0.236718	-0.226103	0.44144	0.856814	0.680235	-0.0638634	0.143015	0.252724	-0.479502	-0.326821	-0.652862	-0.541455	-0.0494592	-0.299147	0.509007	0.778201	0.605665	0.343238	0.561801	0.00833788	UDP-N-acetylmuramoylalanyl-D-glutamate--2, 6-diaminopimelate ligase	Cell envelope	Murein sacculus and peptidoglycan
slr1744	slr1744	-0.748389	-0.74108	-0.836519	-0.732629	-0.559056	-0.748428	-0.0523959	0.80173	0.76149	0.412684	0.48582	0.231294	-0.224356	-0.38821	-0.784076	-0.547256	-0.42738	-0.593904	0.498401	1.04075	0.846202	0.621152	0.465545	0.122082	N-acetylmuramoyl-L-alanine amidase, periplasmic protein	Cell envelope	Murein sacculus and peptidoglycan
slr1708	slr1708	-0.77325	-0.638125	-0.671833	-0.662814	-0.659118	-0.685203	0.701765	1.04461	0.502539	-0.15693	0.115862	-0.424204	-0.530523	-0.661326	-0.998515	-0.792097	-0.778452	-0.894005	1.10415	1.06175	0.713608	0.215124	0.293437	0.116815	probable peptidase	Cell envelope	Murein sacculus and peptidoglycan
slr1874	slr1874	-0.57635	-0.207081	-0.270205	-0.21001	-0.106453	-0.228189	0.842481	0.240235	0.203675	-0.352267	-0.512733	-0.407283	-0.454894	-0.227799	-0.253271	-0.227557	0.106261	-0.0264792	0.803901	0.206557	0.108926	-0.0250891	-0.357593	-0.1508	D-alanine--D-alanine ligase	Cell envelope	Murein sacculus and peptidoglycan
slr1746	slr1746	-0.604564	-0.245324	-0.413468	-0.229711	-0.136574	-0.365185	0.255814	0.425149	0.633208	0.135007	0.339759	-0.0735259	-0.455755	-0.311355	-0.711562	-0.648141	0.153487	-0.148726	0.218623	0.660951	0.425533	0.315869	-0.15467	0.0796749	glutamate racemase	Cell envelope	Murein sacculus and peptidoglycan
slr0804	slr0804	-0.823053	-0.603143	-0.493576	-0.561365	-0.702197	-0.774457	1.17153	0.488729	0.248696	-0.850482	-0.847583	-0.858393	-0.985329	-0.364884	-0.296872	0.0573589	-0.469822	-0.469935	0.554698	0.48945	-0.0700944	-0.370006	-0.151204	-0.212511	probable D-alanyl-D-alanine carboxypeptidase	Cell envelope	Murein sacculus and peptidoglycan
sll0657	sll0657	-0.731035	-0.699865	-0.830298	-0.83755	-0.720411	-0.865671	1.15208	0.590441	0.153785	-0.123724	-0.162727	-0.272523	-0.617228	-0.672764	-0.877923	-1.14073	-0.290435	-0.941263	0.812789	0.643197	0.338506	0.0651744	0.1042	0.0651866	phospho-N-acetylmuramoyl-pentapeptide-transferase	Cell envelope	Murein sacculus and peptidoglycan
murG	slr1656	-0.499243	-0.49309	-0.399221	-0.368623	-0.242065	-0.409095	0.827443	0.499196	0.214077	-0.186874	-0.21615	-0.137337	-0.638685	-0.242568	-0.405571	-0.349137	-0.330134	-0.542099	0.136648	0.552887	0.156224	0.0388723	-0.100544	0.114595	UDP-N-acetylglucosamine--N-acetylmuramyl-(pentapeptide) pyrophosphoryl -undecaprenol N-acetylglucosamine transferase	Cell envelope	Murein sacculus and peptidoglycan
murA	slr0017	-1.30761	-1.31559	-1.7569	-1.93116	-1.97794	-2.07515	-0.944934	0.781093	1.33991	0.935443	0.97432	0.648806	0.0904282	-0.672906	-1.82633	-2.04407	-1.76029	-2.25733	-0.645282	0.705743	0.984017	0.872109	0.76082	0.358241	UDP-N-acetylglucosamine 1-carboxyvinyltransferase	Cell envelope	Murein sacculus and peptidoglycan
murF	slr1351	-0.770807	-0.79454	-0.577711	-0.688345	-0.689652	-0.553922	1.1682	0.816787	-0.16364	-0.566629	-0.504321	-0.707219	-0.681589	-0.656753	-0.803776	-0.707276	-0.523395	-0.489513	0.397021	1.24465	-0.0759064	-0.452419	-0.299148	-0.385613	UDP-N-acetylmuramoylalanyl-D-glutamyl-2 6-diaminopimelate--D-alanyl-D-alanine ligase	Cell envelope	Murein sacculus and peptidoglycan
murC	slr1423	-1.60526	-1.5532	-1.52969	-1.54735	-1.12156	-1.47694	0.840471	1.10525	0.797834	-0.0113644	0.28192	-0.201829	-0.897544	-1.02996	-1.60852	-1.52093	-0.923799	-1.46081	0.486687	1.05496	0.758157	0.388606	0.173026	-0.109176	UDP-N-acetylmuramate-alanine ligase	Cell envelope	Murein sacculus and peptidoglycan
[truncated: 504 more rows]

## Sheet: Feature_scaling
												Normalized data																									Feature-scaled normalized data
[truncated: 3,483 more rows]
[truncated: 1 more columns]

[truncated: 2 more sheets: LOESS_feat_kucho_FWER_corr, Peak time analysis]
